# Supplementary material for: Molecular regulatory mechanism of key LncRNAs in subclinical mastitic cows with folic acid supplementation
Source: BMC Genomics. 2023 Aug 17;24:464. doi: 10.1186/s12864-023-09466-3 (PMC10436419; doi:10.1186/s12864-023-09466-3)
Supplement: Supplementary file 2 — Supplementary Material 2 [file 12864_2023_9466_MOESM2_ESM.xlsx]

## Sheet: Table S1
Table S1 Summary of sequence reads
Sample	raw reads	clean reads	Uniquely mapped reads	Uniquely mapped rate
SF1	55880948	54140060	51795795	0.9567
SF2	58297164	56301584	53593478	0.9519
SF3	58055370	56742400	53910954	0.9501
SF4	56701574	55582878	52914900	0.952
SC1	82794156	79933358	76736024	0.96
SC2	68879118	67040962	63856516	0.9525
SC3	74507396	71654174	68594541	0.9573
SC4	66221476	61930182	58963726	0.9521
HF1	41421848	38306198	35988673	0.9395
HF2	42111956	39484992	36819755	0.9325
HF3	41772082	38580244	36415892	0.9439
HC1	41929292	38861058	36498306	0.9392
HC2	42959604	39805740	37405454	0.9397
HC3	42787518	39573296	37084136	0.9371

## Sheet: Table S2
Table S2 The genomic coordinates of the lncRNA transcripts
gene_id	transcript_ID	chromosome	start	end	strand
ENSBTAG00000012668	ENSBTAT00000001414	25	36317416	36319388	+
ENSBTAG00000002169	ENSBTAT00000002809	7	1692144	1693181	-
ENSBTAG00000002749	ENSBTAT00000003567	19	45791665	45843559	+
ENSBTAG00000008296	ENSBTAT00000010916	12	35796991	35817783	+
ENSBTAG00000008539	ENSBTAT00000011255	8	75895253	75897375	-
ENSBTAG00000015363	ENSBTAT00000020417	3	19726452	19734555	+
ENSBTAG00000016148	ENSBTAT00000021490	11	105861436	105862442	-
ENSBTAG00000017560	ENSBTAT00000023345	18	43804639	43811979	+
ENSBTAG00000020622	ENSBTAT00000027483	3	105807211	105810027	+
ENSBTAG00000024437	ENSBTAT00000033888	3	17076889	17079586	+
ENSBTAG00000032733	ENSBTAT00000046481	3	19052981	19059716	-
ENSBTAG00000047024	ENSBTAT00000064270	9	40863110	40889767	-
ENSBTAG00000051818	ENSBTAT00000066351	4	65785076	65792155	+
ENSBTAG00000049965	ENSBTAT00000066373	23	17535072	17546983	+
ENSBTAG00000052739	ENSBTAT00000066383	5	99712004	99714485	+
ENSBTAG00000052221	ENSBTAT00000066404	28	45651501	45662187	+
ENSBTAG00000053745	ENSBTAT00000066437	NKLS02000412.1	35978	90152	-
ENSBTAG00000052718	ENSBTAT00000066451	12	48944958	48972496	-
ENSBTAG00000053447	ENSBTAT00000066468	2	31359520	31376881	-
ENSBTAG00000050669	ENSBTAT00000066482	18	44285683	44392228	-
ENSBTAG00000052521	ENSBTAT00000066486	5	66733773	66735275	+
ENSBTAG00000051040	ENSBTAT00000066493	25	14956169	14959372	+
ENSBTAG00000051337	ENSBTAT00000066505	1	3966946	4022087	+
ENSBTAG00000051764	ENSBTAT00000066517	13	11128615	11130421	+
ENSBTAG00000049954	ENSBTAT00000066533	9	43005353	43227137	+
ENSBTAG00000050898	ENSBTAT00000066537	21	4729694	4731153	-
ENSBTAG00000052583	ENSBTAT00000066551	1	153834039	153844736	+
ENSBTAG00000052722	ENSBTAT00000066554	3	58498171	58502236	+
ENSBTAG00000053947	ENSBTAT00000066558	5	19069363	19074162	+
ENSBTAG00000050754	ENSBTAT00000066564	25	41992626	41996013	-
ENSBTAG00000049003	ENSBTAT00000066566	21	2072905	2076211	+
ENSBTAG00000054614	ENSBTAT00000066590	7	96625475	96630596	+
ENSBTAG00000049414	ENSBTAT00000066591	21	46671142	46698732	-
ENSBTAG00000049289	ENSBTAT00000066631	8	59952175	59954927	+
ENSBTAG00000049966	ENSBTAT00000066643	23	44468103	44517625	-
ENSBTAG00000051797	ENSBTAT00000066648	X	103565285	103585339	+
ENSBTAG00000053539	ENSBTAT00000066650	9	99521383	99533417	+
ENSBTAG00000048981	ENSBTAT00000066651	7	88840369	88848347	+
ENSBTAG00000052059	ENSBTAT00000066658	14	12409281	12459108	-
ENSBTAG00000050271	ENSBTAT00000066661	2	132188484	132228732	+
ENSBTAG00000052275	ENSBTAT00000066667	28	25953516	26085513	+
ENSBTAG00000055189	ENSBTAT00000066684	20	19996164	20014934	-
ENSBTAG00000049838	ENSBTAT00000066690	16	44286299	44287592	-
ENSBTAG00000054434	ENSBTAT00000066694	13	34785327	34825781	-
ENSBTAG00000054889	ENSBTAT00000066707	23	31009401	31035381	-
ENSBTAG00000050493	ENSBTAT00000066717	21	66490429	66492556	-
ENSBTAG00000053963	ENSBTAT00000066719	1	117737497	117796666	+
ENSBTAG00000054185	ENSBTAT00000066728	16	2125763	2128380	+
ENSBTAG00000048460	ENSBTAT00000066731	23	40423927	40525101	+
ENSBTAG00000054209	ENSBTAT00000066740	25	37574348	37577809	-
ENSBTAG00000050706	ENSBTAT00000066747	7	87928705	87970398	+
ENSBTAG00000053039	ENSBTAT00000066757	7	65822406	65924750	+
ENSBTAG00000054101	ENSBTAT00000066765	9	92660112	92661211	+
ENSBTAG00000052722	ENSBTAT00000066768	3	58491542	58498239	+
ENSBTAG00000050899	ENSBTAT00000066778	29	41335507	41336599	+
ENSBTAG00000052793	ENSBTAT00000066781	19	36853045	36868898	-
ENSBTAG00000053577	ENSBTAT00000066800	23	42117109	42150254	+
ENSBTAG00000054075	ENSBTAT00000066805	8	79907027	79908683	+
ENSBTAG00000049765	ENSBTAT00000066814	4	118300380	118325584	+
ENSBTAG00000051508	ENSBTAT00000066857	X	15762408	15794871	-
ENSBTAG00000054948	ENSBTAT00000066875	21	2024252	2028753	+
ENSBTAG00000048611	ENSBTAT00000066880	28	18916632	18925542	-
ENSBTAG00000053181	ENSBTAT00000066884	NKLS02002170.1	330336	343439	+
ENSBTAG00000052322	ENSBTAT00000066892	28	35657563	35662614	-
ENSBTAG00000053414	ENSBTAT00000066904	18	57527731	57530481	+
ENSBTAG00000049485	ENSBTAT00000066906	16	44050826	44061236	+
ENSBTAG00000054748	ENSBTAT00000066935	22	21003342	21015245	-
ENSBTAG00000048546	ENSBTAT00000066942	3	28230735	28238172	-
ENSBTAG00000049835	ENSBTAT00000066959	14	12572667	12601873	-
ENSBTAG00000048870	ENSBTAT00000066964	15	27399054	27400632	+
ENSBTAG00000048363	ENSBTAT00000066974	17	31426211	31437513	-
ENSBTAG00000052204	ENSBTAT00000066982	4	98476141	98549793	+
ENSBTAG00000048541	ENSBTAT00000067016	10	2284386	2291785	+
ENSBTAG00000050972	ENSBTAT00000067018	2	120554676	120561951	+
ENSBTAG00000050777	ENSBTAT00000067022	6	23436717	23437433	-
ENSBTAG00000052048	ENSBTAT00000067034	8	84378586	84388150	+
ENSBTAG00000053503	ENSBTAT00000067044	1	74675757	74698158	+
ENSBTAG00000049658	ENSBTAT00000067053	16	6922911	6927374	+
ENSBTAG00000050083	ENSBTAT00000067063	19	33891258	33894127	+
ENSBTAG00000049413	ENSBTAT00000067069	24	21687163	21689648	+
ENSBTAG00000050760	ENSBTAT00000067074	23	8621658	8626884	-
ENSBTAG00000051242	ENSBTAT00000067078	18	1817692	1819727	-
ENSBTAG00000049718	ENSBTAT00000067080	11	105803551	105805599	+
ENSBTAG00000049564	ENSBTAT00000067086	11	62998450	63006677	-
ENSBTAG00000054717	ENSBTAT00000067091	21	27727597	27750375	+
ENSBTAG00000052494	ENSBTAT00000067092	10	97151049	97155139	-
ENSBTAG00000051314	ENSBTAT00000067094	21	34561706	34563739	+
ENSBTAG00000054306	ENSBTAT00000067113	11	916248	922067	+
ENSBTAG00000049030	ENSBTAT00000067117	11	104152769	104157310	-
ENSBTAG00000052074	ENSBTAT00000067123	11	66126984	66130031	+
ENSBTAG00000048554	ENSBTAT00000067134	17	66302802	66303898	+
ENSBTAG00000054748	ENSBTAT00000067138	22	21012719	21015245	-
ENSBTAG00000054413	ENSBTAT00000067143	11	12511190	12516725	+
ENSBTAG00000048741	ENSBTAT00000067170	5	119269253	119288033	+
ENSBTAG00000050021	ENSBTAT00000067171	10	93169451	93456288	+
ENSBTAG00000055167	ENSBTAT00000067173	15	73645143	73722163	+
ENSBTAG00000053758	ENSBTAT00000067213	22	15214237	15230924	+
ENSBTAG00000052187	ENSBTAT00000067218	5	22470723	22473989	+
ENSBTAG00000049882	ENSBTAT00000067232	5	111993131	111997104	+
ENSBTAG00000052914	ENSBTAT00000067233	7	98301575	98323562	+
ENSBTAG00000055203	ENSBTAT00000067237	NKLS02002210.1	141416	142945	+
ENSBTAG00000050193	ENSBTAT00000067238	12	86041673	86054225	+
ENSBTAG00000050716	ENSBTAT00000067240	25	10148445	10165587	-
ENSBTAG00000052823	ENSBTAT00000067248	11	50178950	50185450	+
ENSBTAG00000053758	ENSBTAT00000067250	22	15129684	15151031	+
ENSBTAG00000049561	ENSBTAT00000067261	19	10389940	10393272	+
ENSBTAG00000052856	ENSBTAT00000067274	10	98714526	98731042	+
ENSBTAG00000053608	ENSBTAT00000067279	16	72109238	72112438	+
ENSBTAG00000048959	ENSBTAT00000067290	3	53907632	53926336	+
ENSBTAG00000052436	ENSBTAT00000067301	4	78733138	78743839	-
ENSBTAG00000051649	ENSBTAT00000067305	2	126142527	126143534	+
ENSBTAG00000050701	ENSBTAT00000067308	7	22613261	22614714	+
ENSBTAG00000054673	ENSBTAT00000067313	9	72867377	72897294	+
ENSBTAG00000055057	ENSBTAT00000067316	10	85904732	85945067	-
ENSBTAG00000050595	ENSBTAT00000067319	7	2477943	2490007	-
ENSBTAG00000052475	ENSBTAT00000067361	10	2296684	2323467	+
ENSBTAG00000051384	ENSBTAT00000067368	20	69337290	69340858	+
ENSBTAG00000051760	ENSBTAT00000067381	X	4294487	4296334	-
ENSBTAG00000049326	ENSBTAT00000067398	21	66337678	66377784	-
ENSBTAG00000054127	ENSBTAT00000067411	24	34196030	34198568	+
ENSBTAG00000052274	ENSBTAT00000067412	2	114054417	114057910	+
ENSBTAG00000052290	ENSBTAT00000067431	20	62507590	62513638	-
ENSBTAG00000052691	ENSBTAT00000067447	19	53890608	53894145	+
ENSBTAG00000050811	ENSBTAT00000067450	2	15333445	15365274	-
ENSBTAG00000050772	ENSBTAT00000067459	7	92888300	93014993	-
ENSBTAG00000054739	ENSBTAT00000067473	5	75836154	75847802	-
ENSBTAG00000051663	ENSBTAT00000067474	X	36594251	36605724	+
ENSBTAG00000049981	ENSBTAT00000067477	21	10698748	10705818	+
ENSBTAG00000048853	ENSBTAT00000067517	25	30349718	30354561	+
ENSBTAG00000048552	ENSBTAT00000067551	14	31106981	31108853	-
ENSBTAG00000051722	ENSBTAT00000067552	25	2406430	2411215	+
ENSBTAG00000052727	ENSBTAT00000067560	21	2292086	2293255	+
ENSBTAG00000050192	ENSBTAT00000067578	28	30583678	30593671	+
ENSBTAG00000050493	ENSBTAT00000067593	21	66490548	66493917	-
ENSBTAG00000054102	ENSBTAT00000067594	19	62280010	62281691	-
ENSBTAG00000052204	ENSBTAT00000067653	4	98476141	98521027	+
ENSBTAG00000053960	ENSBTAT00000067669	7	59006769	59009169	+
ENSBTAG00000049459	ENSBTAT00000067677	1	70640306	70641382	-
ENSBTAG00000048337	ENSBTAT00000067713	4	8769961	8811475	+
ENSBTAG00000050755	ENSBTAT00000067719	19	13281471	13292529	-
ENSBTAG00000051696	ENSBTAT00000067739	27	18819771	18998403	-
ENSBTAG00000052283	ENSBTAT00000067750	24	38091069	38356764	-
ENSBTAG00000048877	ENSBTAT00000067764	4	75151604	75161472	-
ENSBTAG00000054411	ENSBTAT00000067776	19	33231187	33237924	+
ENSBTAG00000054395	ENSBTAT00000067777	26	41433544	41447048	-
ENSBTAG00000050282	ENSBTAT00000067781	1	120316763	120346677	-
ENSBTAG00000049331	ENSBTAT00000067787	23	7884557	7889518	+
ENSBTAG00000049314	ENSBTAT00000067790	3	119851984	119856447	-
ENSBTAG00000053040	ENSBTAT00000067807	10	101635186	101640007	+
ENSBTAG00000050118	ENSBTAT00000067813	7	44212449	44219855	+
ENSBTAG00000052927	ENSBTAT00000067815	14	80415517	80436846	-
ENSBTAG00000054648	ENSBTAT00000067821	15	29997613	30074195	+
ENSBTAG00000052715	ENSBTAT00000067831	5	26066531	26068539	+
ENSBTAG00000049676	ENSBTAT00000067844	1	97057201	97058241	+
ENSBTAG00000051455	ENSBTAT00000067846	22	40645224	40654813	+
ENSBTAG00000049009	ENSBTAT00000067882	5	71250461	71259543	+
ENSBTAG00000051432	ENSBTAT00000067885	8	104181438	104188793	-
ENSBTAG00000049499	ENSBTAT00000067887	13	19082290	19084482	+
ENSBTAG00000052480	ENSBTAT00000067899	25	2590641	2599114	-
ENSBTAG00000053905	ENSBTAT00000067903	4	31551687	31553763	+
ENSBTAG00000048838	ENSBTAT00000067909	23	10963673	11011176	-
ENSBTAG00000050069	ENSBTAT00000067930	12	65451295	65478397	+
ENSBTAG00000050891	ENSBTAT00000067944	16	55234390	55235094	-
ENSBTAG00000050813	ENSBTAT00000067949	14	26282271	26290277	-
ENSBTAG00000051277	ENSBTAT00000067951	29	32756563	32772087	-
ENSBTAG00000055239	ENSBTAT00000067952	22	10578143	10579327	+
ENSBTAG00000049153	ENSBTAT00000067956	17	13023280	13034450	-
ENSBTAG00000051276	ENSBTAT00000067962	13	16353180	16386191	+
ENSBTAG00000050891	ENSBTAT00000067966	16	55234390	55236405	-
ENSBTAG00000051669	ENSBTAT00000067969	5	22166395	22166983	-
ENSBTAG00000050739	ENSBTAT00000067984	10	30457618	30654451	+
ENSBTAG00000048687	ENSBTAT00000068006	5	97212532	97224286	+
ENSBTAG00000054442	ENSBTAT00000068008	2	48007814	48181027	-
ENSBTAG00000055157	ENSBTAT00000068009	19	58528879	58664864	+
ENSBTAG00000054925	ENSBTAT00000068012	24	62202196	62204419	-
ENSBTAG00000051743	ENSBTAT00000068018	23	31164801	31166680	+
ENSBTAG00000052302	ENSBTAT00000068027	28	27089142	27103852	+
ENSBTAG00000049181	ENSBTAT00000068029	14	6926020	6928351	-
ENSBTAG00000050792	ENSBTAT00000068038	17	61682630	61684785	-
ENSBTAG00000054373	ENSBTAT00000068054	18	54772520	54773524	+
ENSBTAG00000054601	ENSBTAT00000068056	7	43901763	43905735	-
ENSBTAG00000050584	ENSBTAT00000068063	4	118724442	118725726	-
ENSBTAG00000051909	ENSBTAT00000068091	19	51642574	51644570	+
ENSBTAG00000051266	ENSBTAT00000068099	23	45257483	45260079	-
ENSBTAG00000053517	ENSBTAT00000068108	12	29896450	29911215	-
ENSBTAG00000049552	ENSBTAT00000068150	8	38142066	38143765	+
ENSBTAG00000054508	ENSBTAT00000068163	8	61508010	61522879	+
ENSBTAG00000054148	ENSBTAT00000068184	25	2533792	2537079	+
ENSBTAG00000048909	ENSBTAT00000068192	11	3030782	3032989	+
ENSBTAG00000051027	ENSBTAT00000068196	15	27100529	27126360	-
ENSBTAG00000050953	ENSBTAT00000068198	16	3790836	3809983	+
ENSBTAG00000050923	ENSBTAT00000068199	26	51935608	51936660	+
ENSBTAG00000051596	ENSBTAT00000068212	26	37823226	37825492	-
ENSBTAG00000053457	ENSBTAT00000068221	7	60786216	60805404	-
ENSBTAG00000054989	ENSBTAT00000068222	14	70551094	70555346	+
ENSBTAG00000048571	ENSBTAT00000068227	25	36075784	36076980	-
ENSBTAG00000049274	ENSBTAT00000068242	3	56025952	56031329	+
ENSBTAG00000055270	ENSBTAT00000068275	14	19675020	19694054	+
ENSBTAG00000051275	ENSBTAT00000068292	11	22854313	22869123	+
ENSBTAG00000053240	ENSBTAT00000068293	21	26155802	26191349	-
ENSBTAG00000055157	ENSBTAT00000068297	19	58615712	58664864	+
ENSBTAG00000051708	ENSBTAT00000068299	6	59371974	59379510	+
ENSBTAG00000050502	ENSBTAT00000068310	10	48322985	48487140	+
ENSBTAG00000054549	ENSBTAT00000068335	10	20888542	20890003	+
ENSBTAG00000054487	ENSBTAT00000068343	20	7338678	7382455	+
ENSBTAG00000051950	ENSBTAT00000068393	19	27824421	27825794	+
ENSBTAG00000050396	ENSBTAT00000068410	2	120144856	120147359	+
ENSBTAG00000050742	ENSBTAT00000068422	23	43204550	43207258	+
ENSBTAG00000049204	ENSBTAT00000068429	7	95409404	95542892	+
ENSBTAG00000050182	ENSBTAT00000068434	3	53527722	53529451	+
ENSBTAG00000054196	ENSBTAT00000068458	21	66976911	66983185	-
ENSBTAG00000054540	ENSBTAT00000068480	18	8022174	8023919	-
ENSBTAG00000052163	ENSBTAT00000068499	11	98652567	98654462	+
ENSBTAG00000051496	ENSBTAT00000068506	2	28832633	28852911	-
ENSBTAG00000048921	ENSBTAT00000068528	5	116413475	116415908	-
ENSBTAG00000053714	ENSBTAT00000068537	4	41775571	41794763	-
ENSBTAG00000050262	ENSBTAT00000068547	26	10755662	10779812	+
ENSBTAG00000051459	ENSBTAT00000068567	28	28140595	28143067	+
ENSBTAG00000052752	ENSBTAT00000068571	14	11257346	11271244	+
ENSBTAG00000053738	ENSBTAT00000068589	26	48269180	48270498	-
ENSBTAG00000049983	ENSBTAT00000068599	X	77056647	77123946	-
ENSBTAG00000051221	ENSBTAT00000068605	14	14617954	14685406	-
ENSBTAG00000053782	ENSBTAT00000068614	27	39956973	40002500	-
ENSBTAG00000050409	ENSBTAT00000068663	20	5388843	5390985	+
ENSBTAG00000052427	ENSBTAT00000068667	11	41666026	41725661	+
ENSBTAG00000051710	ENSBTAT00000068671	8	111317608	111320675	+
ENSBTAG00000052847	ENSBTAT00000068684	18	7930075	7945789	-
ENSBTAG00000053417	ENSBTAT00000068689	2	94272901	94333230	-
ENSBTAG00000049074	ENSBTAT00000068696	2	19469257	19478773	+
ENSBTAG00000048460	ENSBTAT00000068699	23	40414969	40440455	+
ENSBTAG00000050944	ENSBTAT00000068706	18	62365140	62370641	+
ENSBTAG00000054457	ENSBTAT00000068719	22	125359	137244	-
ENSBTAG00000049467	ENSBTAT00000068745	19	8791230	8795739	-
ENSBTAG00000054907	ENSBTAT00000068761	1	88323245	88328935	-
ENSBTAG00000054652	ENSBTAT00000068762	12	48953605	48954943	-
ENSBTAG00000049322	ENSBTAT00000068764	4	81104811	81106637	+
ENSBTAG00000049936	ENSBTAT00000068766	4	77210122	77215166	-
ENSBTAG00000054748	ENSBTAT00000068777	22	21012719	21013497	-
ENSBTAG00000052273	ENSBTAT00000068778	11	88610263	88611625	+
ENSBTAG00000054978	ENSBTAT00000068782	4	99079895	99088132	-
ENSBTAG00000052735	ENSBTAT00000068813	8	22841638	22847869	+
ENSBTAG00000054137	ENSBTAT00000068826	19	45077683	45078810	+
ENSBTAG00000051746	ENSBTAT00000068834	4	94849946	94940528	+
ENSBTAG00000053331	ENSBTAT00000068835	19	14092556	14108737	-
ENSBTAG00000052797	ENSBTAT00000068862	28	42182001	42191908	-
ENSBTAG00000050727	ENSBTAT00000068869	20	28806974	28823133	+
ENSBTAG00000052638	ENSBTAT00000068870	9	64279978	64287174	-
ENSBTAG00000053641	ENSBTAT00000068872	13	43897373	43920366	+
ENSBTAG00000050273	ENSBTAT00000068880	13	72223201	72224680	+
ENSBTAG00000054743	ENSBTAT00000068886	15	22832461	22838022	+
ENSBTAG00000054739	ENSBTAT00000068887	5	75838750	75840981	-
ENSBTAG00000053559	ENSBTAT00000068891	1	150539707	150541753	-
ENSBTAG00000049552	ENSBTAT00000068894	8	38140037	38142949	+
ENSBTAG00000051714	ENSBTAT00000068897	11	37096063	37102467	+
ENSBTAG00000049877	ENSBTAT00000068912	17	59276889	59292099	-
ENSBTAG00000052721	ENSBTAT00000068948	8	70625249	70628284	-
ENSBTAG00000052168	ENSBTAT00000068953	4	52546378	52585916	+
ENSBTAG00000049523	ENSBTAT00000068960	18	60751023	60754774	-
ENSBTAG00000050217	ENSBTAT00000068965	3	84961115	84977862	+
ENSBTAG00000052584	ENSBTAT00000069000	NKLS02000831.1	9780	14596	+
ENSBTAG00000049059	ENSBTAT00000069004	14	16868693	16887203	-
ENSBTAG00000052797	ENSBTAT00000069024	28	42182001	42191908	-
ENSBTAG00000048506	ENSBTAT00000069030	X	35276329	35279674	+
ENSBTAG00000050924	ENSBTAT00000069034	9	95399737	95436559	-
ENSBTAG00000048708	ENSBTAT00000069048	5	102509773	102512121	-
ENSBTAG00000050362	ENSBTAT00000069053	21	11137672	11143437	+
ENSBTAG00000050727	ENSBTAT00000069074	20	28801243	28823133	+
ENSBTAG00000051594	ENSBTAT00000069077	27	32958666	32968245	+
ENSBTAG00000051277	ENSBTAT00000069087	29	32746885	32772087	-
ENSBTAG00000049138	ENSBTAT00000069089	17	63642211	63644830	-
ENSBTAG00000053773	ENSBTAT00000069116	12	26441669	26451408	+
ENSBTAG00000053563	ENSBTAT00000069139	3	13522686	13526418	+
ENSBTAG00000052126	ENSBTAT00000069152	8	57626717	57665794	+
ENSBTAG00000053697	ENSBTAT00000069156	27	4214061	4216298	+
ENSBTAG00000054089	ENSBTAT00000069160	8	11418188	11504620	-
ENSBTAG00000053217	ENSBTAT00000069175	13	243940	274415	-
ENSBTAG00000053180	ENSBTAT00000069176	12	51811339	51828096	+
ENSBTAG00000053070	ENSBTAT00000069190	18	15476455	15482955	+
ENSBTAG00000052684	ENSBTAT00000069212	16	79141150	79142756	+
ENSBTAG00000049944	ENSBTAT00000069217	9	94010601	94011603	+
ENSBTAG00000050311	ENSBTAT00000069227	3	119733372	119736703	+
ENSBTAG00000052817	ENSBTAT00000069228	12	87173778	87175053	+
ENSBTAG00000052076	ENSBTAT00000069230	14	43717252	43742210	-
ENSBTAG00000048659	ENSBTAT00000069239	21	65869733	65873843	+
ENSBTAG00000053424	ENSBTAT00000069240	7	5751646	5755931	+
ENSBTAG00000052741	ENSBTAT00000069243	18	62896651	62897574	-
ENSBTAG00000053277	ENSBTAT00000069246	11	78618779	78623286	-
ENSBTAG00000054948	ENSBTAT00000069264	21	2045264	2052285	+
ENSBTAG00000048443	ENSBTAT00000069270	16	12792612	12840322	+
ENSBTAG00000052944	ENSBTAT00000069273	21	33524285	33527136	+
ENSBTAG00000052369	ENSBTAT00000069275	NKLS02002005.1	77605	79758	-
ENSBTAG00000051019	ENSBTAT00000069286	6	58013203	58022604	-
ENSBTAG00000050113	ENSBTAT00000069290	22	36444668	36573030	-
ENSBTAG00000052735	ENSBTAT00000069297	8	22841638	22872154	+
ENSBTAG00000048896	ENSBTAT00000069298	2	20733999	20738927	-
ENSBTAG00000049488	ENSBTAT00000069304	16	52535078	52553216	-
ENSBTAG00000049466	ENSBTAT00000069315	21	67747897	67754089	-
ENSBTAG00000053342	ENSBTAT00000069320	21	2052849	2055102	+
ENSBTAG00000048544	ENSBTAT00000069327	23	36224039	36402357	-
ENSBTAG00000054145	ENSBTAT00000069354	22	59965551	59977696	-
ENSBTAG00000048529	ENSBTAT00000069356	23	51787773	51790963	+
ENSBTAG00000053446	ENSBTAT00000069365	15	83782523	83784254	-
ENSBTAG00000050823	ENSBTAT00000069369	NKLS02002170.1	52085	64334	+
ENSBTAG00000049639	ENSBTAT00000069378	18	11941024	11943562	+
ENSBTAG00000052428	ENSBTAT00000069381	16	12429002	12436201	+
ENSBTAG00000054605	ENSBTAT00000069383	15	6477274	6478963	-
ENSBTAG00000055234	ENSBTAT00000069392	21	11769293	11771186	+
ENSBTAG00000050610	ENSBTAT00000069394	24	38823431	38829234	+
ENSBTAG00000054487	ENSBTAT00000069396	20	7369668	7382455	+
ENSBTAG00000052834	ENSBTAT00000069397	11	20230870	20278416	-
ENSBTAG00000048646	ENSBTAT00000069411	11	85128330	85146771	-
ENSBTAG00000049133	ENSBTAT00000069413	10	10394867	10399070	-
ENSBTAG00000054385	ENSBTAT00000069428	3	120942002	120944729	+
ENSBTAG00000052912	ENSBTAT00000069432	16	44282168	44283172	+
ENSBTAG00000051814	ENSBTAT00000069435	2	126144703	126146579	+
ENSBTAG00000053193	ENSBTAT00000069436	12	27324614	27325405	+
ENSBTAG00000054465	ENSBTAT00000069440	19	35154281	35160412	-
ENSBTAG00000054779	ENSBTAT00000069441	4	49122548	49132208	-
ENSBTAG00000053509	ENSBTAT00000069446	1	144844187	144850789	+
ENSBTAG00000053087	ENSBTAT00000069452	5	46529364	46581342	+
ENSBTAG00000051695	ENSBTAT00000069463	22	56438752	56440274	+
ENSBTAG00000053453	ENSBTAT00000069466	18	49710209	49719750	+
ENSBTAG00000054807	ENSBTAT00000069495	19	57748682	57751732	-
ENSBTAG00000052777	ENSBTAT00000069499	X	35619397	35647388	-
ENSBTAG00000048458	ENSBTAT00000069513	20	42624882	42752012	+
ENSBTAG00000052446	ENSBTAT00000069530	22	7300794	7303121	+
ENSBTAG00000049475	ENSBTAT00000069538	16	45164201	45173307	+
ENSBTAG00000050858	ENSBTAT00000069545	13	34097243	34162911	+
ENSBTAG00000049113	ENSBTAT00000069552	27	24471292	24481185	+
ENSBTAG00000052040	ENSBTAT00000069571	X	37435433	37438723	-
ENSBTAG00000054716	ENSBTAT00000069574	6	24407399	24446810	-
ENSBTAG00000049335	ENSBTAT00000069580	23	36537388	36573775	+
ENSBTAG00000051372	ENSBTAT00000069601	19	52695804	52696976	-
ENSBTAG00000053924	ENSBTAT00000069608	9	101897236	101900354	+
ENSBTAG00000049549	ENSBTAT00000069621	4	40473212	40475971	-
ENSBTAG00000054275	ENSBTAT00000069624	19	50649900	50651918	+
ENSBTAG00000051284	ENSBTAT00000069640	3	14402462	14403799	+
ENSBTAG00000050057	ENSBTAT00000069649	2	69839614	69841402	-
ENSBTAG00000048909	ENSBTAT00000069655	11	2994899	3032989	+
ENSBTAG00000049101	ENSBTAT00000069664	18	45380558	45382770	+
ENSBTAG00000052918	ENSBTAT00000069680	3	16011731	16013493	+
ENSBTAG00000050145	ENSBTAT00000069695	25	39208045	39210675	-
ENSBTAG00000052078	ENSBTAT00000069701	25	34335947	34338041	+
ENSBTAG00000054742	ENSBTAT00000069709	1	22280562	22290592	+
ENSBTAG00000052105	ENSBTAT00000069714	2	52169632	52171764	+
ENSBTAG00000052301	ENSBTAT00000069721	4	92834495	92839050	-
ENSBTAG00000052428	ENSBTAT00000069742	16	12435677	12585142	+
ENSBTAG00000048320	ENSBTAT00000069753	16	51732802	51751122	+
ENSBTAG00000052673	ENSBTAT00000069759	9	94761107	94818422	+
ENSBTAG00000051137	ENSBTAT00000069769	4	26685146	26710950	+
ENSBTAG00000053035	ENSBTAT00000069779	21	66386420	66392981	-
ENSBTAG00000051420	ENSBTAT00000069785	25	39393579	39425942	-
ENSBTAG00000054284	ENSBTAT00000069786	17	59097548	59102879	-
ENSBTAG00000053547	ENSBTAT00000069812	21	23003534	23008861	-
ENSBTAG00000051736	ENSBTAT00000069829	X	103231026	103232432	-
ENSBTAG00000050346	ENSBTAT00000069830	9	84185087	84201078	-
ENSBTAG00000049400	ENSBTAT00000069855	14	1391590	1393592	-
ENSBTAG00000051725	ENSBTAT00000069862	18	58351071	58366166	+
ENSBTAG00000052376	ENSBTAT00000069863	17	34100221	34106725	-
ENSBTAG00000052084	ENSBTAT00000069901	26	31597502	31604830	+
ENSBTAG00000050623	ENSBTAT00000069913	5	5186972	5191487	-
ENSBTAG00000049059	ENSBTAT00000069922	14	16868693	16952907	-
ENSBTAG00000055099	ENSBTAT00000069926	6	6435122	6444715	+
ENSBTAG00000049634	ENSBTAT00000069940	26	38046123	38052161	+
ENSBTAG00000053667	ENSBTAT00000069943	25	2415420	2416808	+
ENSBTAG00000050362	ENSBTAT00000069978	21	11120227	11142544	+
ENSBTAG00000052127	ENSBTAT00000069979	11	105793969	105798587	-
ENSBTAG00000053883	ENSBTAT00000069981	1	20603901	20703832	-
ENSBTAG00000050996	ENSBTAT00000069994	13	57376272	57378447	-
ENSBTAG00000053457	ENSBTAT00000070011	7	60791357	60793003	-
ENSBTAG00000054410	ENSBTAT00000070017	5	22978119	23029637	-
ENSBTAG00000048604	ENSBTAT00000070019	13	49448264	49448847	+
ENSBTAG00000049570	ENSBTAT00000070028	21	19857367	19858390	-
ENSBTAG00000051346	ENSBTAT00000070045	5	95822472	95825005	+
ENSBTAG00000051840	ENSBTAT00000070046	15	15187037	15192151	-
ENSBTAG00000051255	ENSBTAT00000070052	9	102479157	102480340	-
ENSBTAG00000048770	ENSBTAT00000070053	6	102956727	102960723	-
ENSBTAG00000051001	ENSBTAT00000070055	21	69749921	69750943	-
ENSBTAG00000048697	ENSBTAT00000070061	16	71919162	71928458	-
ENSBTAG00000051502	ENSBTAT00000070065	24	41957679	42002549	+
ENSBTAG00000054982	ENSBTAT00000070075	19	50926060	50927825	-
ENSBTAG00000050267	ENSBTAT00000070097	9	101174898	101237039	-
ENSBTAG00000054450	ENSBTAT00000070125	29	49162554	49167209	-
ENSBTAG00000048936	ENSBTAT00000070129	6	105829090	105862463	+
ENSBTAG00000054537	ENSBTAT00000070133	18	50872943	50885021	+
ENSBTAG00000049512	ENSBTAT00000070154	15	70472628	70586497	-
ENSBTAG00000051528	ENSBTAT00000070165	11	80711426	80742222	-
ENSBTAG00000050960	ENSBTAT00000070170	22	42143582	42182221	-
ENSBTAG00000054495	ENSBTAT00000070184	13	57536463	57549990	+
ENSBTAG00000050769	ENSBTAT00000070195	9	100009218	100010958	-
ENSBTAG00000050658	ENSBTAT00000070223	X	34117864	34137798	+
ENSBTAG00000052207	ENSBTAT00000070230	4	6210958	6232332	+
ENSBTAG00000048489	ENSBTAT00000070233	5	98523575	98558643	-
ENSBTAG00000052222	ENSBTAT00000070239	3	91786160	91799139	-
ENSBTAG00000050833	ENSBTAT00000070247	1	82503374	82526363	-
ENSBTAG00000053571	ENSBTAT00000070281	3	21218695	21228851	+
ENSBTAG00000053844	ENSBTAT00000070299	26	48712234	48716196	-
ENSBTAG00000051966	ENSBTAT00000070300	22	57939831	57944603	-
ENSBTAG00000051753	ENSBTAT00000070303	8	102130344	102179262	-
ENSBTAG00000050526	ENSBTAT00000070314	13	11371817	11374480	+
ENSBTAG00000049351	ENSBTAT00000070316	21	10370480	10373270	-
ENSBTAG00000051003	ENSBTAT00000070336	26	39234464	39235773	+
ENSBTAG00000054965	ENSBTAT00000070345	10	35842823	35850768	-
ENSBTAG00000049330	ENSBTAT00000070347	19	61584649	61587890	-
ENSBTAG00000048668	ENSBTAT00000070351	19	34059862	34062758	-
ENSBTAG00000050989	ENSBTAT00000070359	23	17250818	17277526	+
ENSBTAG00000054796	ENSBTAT00000070373	7	19320952	19335534	+
ENSBTAG00000055056	ENSBTAT00000070383	19	37376654	37391594	+
ENSBTAG00000048719	ENSBTAT00000070394	5	85483278	85627596	+
ENSBTAG00000051720	ENSBTAT00000070407	X	37483665	37487614	-
ENSBTAG00000052589	ENSBTAT00000070418	1	151342532	151427134	-
ENSBTAG00000053428	ENSBTAT00000070427	19	60782458	60796564	-
ENSBTAG00000048701	ENSBTAT00000070442	1	141364446	141369478	+
ENSBTAG00000054811	ENSBTAT00000070453	26	10941701	10943189	-
ENSBTAG00000054434	ENSBTAT00000070455	13	34785327	34824931	-
ENSBTAG00000052082	ENSBTAT00000070467	29	33039076	33044208	-
ENSBTAG00000049639	ENSBTAT00000070469	18	11941024	11943562	+
ENSBTAG00000048401	ENSBTAT00000070482	25	35564665	35565731	+
ENSBTAG00000053336	ENSBTAT00000070484	5	25449617	25450895	+
ENSBTAG00000051506	ENSBTAT00000070495	4	55292088	55293592	+
ENSBTAG00000054037	ENSBTAT00000070501	7	53351333	53355386	+
ENSBTAG00000054638	ENSBTAT00000070512	11	61059272	61076233	+
ENSBTAG00000049839	ENSBTAT00000070514	9	102474829	102477099	+
ENSBTAG00000055079	ENSBTAT00000070544	13	38859573	38862293	+
ENSBTAG00000051026	ENSBTAT00000070559	10	88339371	88340375	+
ENSBTAG00000054174	ENSBTAT00000070569	13	2230617	2232787	-
ENSBTAG00000053262	ENSBTAT00000070589	5	99070012	99076088	+
ENSBTAG00000051797	ENSBTAT00000070601	X	103558670	103563058	+
ENSBTAG00000052735	ENSBTAT00000070622	8	22841638	22872154	+
ENSBTAG00000051034	ENSBTAT00000070636	16	24297061	24303017	+
ENSBTAG00000052009	ENSBTAT00000070637	26	25072001	25132767	+
ENSBTAG00000052575	ENSBTAT00000070648	1	22093841	22141698	+
ENSBTAG00000054569	ENSBTAT00000070670	11	33414585	33462947	-
ENSBTAG00000051358	ENSBTAT00000070674	5	61668359	61671232	+
ENSBTAG00000049281	ENSBTAT00000070675	1	83641191	83645913	-
ENSBTAG00000048996	ENSBTAT00000070678	23	30356615	30358682	+
ENSBTAG00000053891	ENSBTAT00000070682	1	97691582	97693063	-
ENSBTAG00000053745	ENSBTAT00000070684	NKLS02000412.1	35978	50015	-
ENSBTAG00000052980	ENSBTAT00000070696	23	7284515	7286967	+
ENSBTAG00000048399	ENSBTAT00000070706	8	9299207	9301709	+
ENSBTAG00000048480	ENSBTAT00000070726	29	28766153	28790842	+
ENSBTAG00000050443	ENSBTAT00000070727	22	9887448	9891979	+
ENSBTAG00000054335	ENSBTAT00000070735	6	43064562	43069068	-
ENSBTAG00000049040	ENSBTAT00000070739	9	95379332	95397088	+
ENSBTAG00000048940	ENSBTAT00000070741	8	48897921	48903628	+
ENSBTAG00000048807	ENSBTAT00000070744	3	30288168	30299626	+
ENSBTAG00000051098	ENSBTAT00000070763	8	1880400	1882997	+
ENSBTAG00000052066	ENSBTAT00000070770	10	53825963	53845877	+
ENSBTAG00000051221	ENSBTAT00000070774	14	14618183	14629248	-
ENSBTAG00000052649	ENSBTAT00000070777	16	15140963	15144607	-
ENSBTAG00000049105	ENSBTAT00000070779	24	34192631	34196009	-
ENSBTAG00000049099	ENSBTAT00000070788	13	78935044	78973659	+
ENSBTAG00000054298	ENSBTAT00000070803	22	26295812	26481238	-
ENSBTAG00000052610	ENSBTAT00000070805	8	103358296	103360015	+
ENSBTAG00000051225	ENSBTAT00000070812	17	72834915	72836954	-
ENSBTAG00000054820	ENSBTAT00000070826	15	32846817	33050596	-
ENSBTAG00000052777	ENSBTAT00000070836	X	35619397	35647388	-
ENSBTAG00000054738	ENSBTAT00000070848	11	99896894	99915760	+
ENSBTAG00000055138	ENSBTAT00000070849	25	18315578	18318328	+
ENSBTAG00000053353	ENSBTAT00000070850	26	37838731	37929811	+
ENSBTAG00000054317	ENSBTAT00000070858	7	18733934	18737297	+
ENSBTAG00000048748	ENSBTAT00000070876	26	9806435	9850770	-
ENSBTAG00000051746	ENSBTAT00000070882	4	94849946	94873602	+
ENSBTAG00000052109	ENSBTAT00000070887	9	24559490	24565902	-
ENSBTAG00000051124	ENSBTAT00000070888	13	47201583	47202587	+
ENSBTAG00000054023	ENSBTAT00000070902	1	2506295	2508309	-
ENSBTAG00000051284	ENSBTAT00000070907	3	14400565	14424283	+
ENSBTAG00000053564	ENSBTAT00000070910	23	50283596	50285418	+
ENSBTAG00000054817	ENSBTAT00000070923	3	56501296	56527655	-
ENSBTAG00000049632	ENSBTAT00000070941	NKLS02002204.1	54070	65078	-
ENSBTAG00000050346	ENSBTAT00000070947	9	84196202	84278620	-
ENSBTAG00000052088	ENSBTAT00000070953	22	51302648	51303302	+
ENSBTAG00000052877	ENSBTAT00000070959	18	20435553	20463729	-
ENSBTAG00000050714	ENSBTAT00000070974	17	50874011	50877615	+
ENSBTAG00000048687	ENSBTAT00000070976	5	97206732	97214215	+
ENSBTAG00000054925	ENSBTAT00000070988	24	62202196	62207852	-
ENSBTAG00000048778	ENSBTAT00000070989	17	66294461	66299832	+
ENSBTAG00000051048	ENSBTAT00000071025	13	74716442	74720491	+
ENSBTAG00000051979	ENSBTAT00000071037	19	60806862	60807342	-
ENSBTAG00000054841	ENSBTAT00000071047	22	41977717	42005435	-
ENSBTAG00000055125	ENSBTAT00000071050	3	29168528	29190783	-
ENSBTAG00000053563	ENSBTAT00000071060	3	13522686	13526061	+
ENSBTAG00000051154	ENSBTAT00000071079	12	19512838	19525680	-
ENSBTAG00000051138	ENSBTAT00000071080	10	15705283	15722873	+
ENSBTAG00000053096	ENSBTAT00000071129	11	42584900	42781048	-
ENSBTAG00000053240	ENSBTAT00000071136	21	26155802	26199790	-
ENSBTAG00000048497	ENSBTAT00000071140	1	73253996	73257620	+
ENSBTAG00000052749	ENSBTAT00000071146	27	17006709	17056019	-
ENSBTAG00000054939	ENSBTAT00000071152	13	19158733	19171392	+
ENSBTAG00000051578	ENSBTAT00000071159	19	59035767	59070455	+
ENSBTAG00000052360	ENSBTAT00000071161	13	6475411	6479496	-
ENSBTAG00000002749	ENSBTAT00000071169	19	45791345	45792692	+
ENSBTAG00000052886	ENSBTAT00000071172	X	55772074	55825091	-
ENSBTAG00000049621	ENSBTAT00000071182	17	14154472	14167492	-
ENSBTAG00000051111	ENSBTAT00000071199	21	33090346	33116939	-
ENSBTAG00000055157	ENSBTAT00000071200	19	58528879	58664864	+
ENSBTAG00000049048	ENSBTAT00000071201	20	5332672	5351462	+
ENSBTAG00000049449	ENSBTAT00000071227	24	39439722	39522074	-
ENSBTAG00000050826	ENSBTAT00000071252	X	86353329	86355898	+
ENSBTAG00000052444	ENSBTAT00000071264	3	13399676	13403534	-
ENSBTAG00000051717	ENSBTAT00000071272	18	10210632	10212645	-
ENSBTAG00000053193	ENSBTAT00000071275	12	27324614	27362596	+
ENSBTAG00000051564	ENSBTAT00000071277	3	107890978	107920577	-
ENSBTAG00000049704	ENSBTAT00000071305	3	58286871	58290197	+
ENSBTAG00000053385	ENSBTAT00000071307	17	43997952	44001483	-
ENSBTAG00000052341	ENSBTAT00000071317	4	9008324	9144825	-
ENSBTAG00000051459	ENSBTAT00000071322	28	28141550	28143067	+
ENSBTAG00000051436	ENSBTAT00000071327	11	97395619	97397832	-
ENSBTAG00000049664	ENSBTAT00000071365	4	94961149	94966058	-
ENSBTAG00000053936	ENSBTAT00000071383	28	12730214	12732834	+
ENSBTAG00000053356	ENSBTAT00000071387	27	25121023	25123066	+
ENSBTAG00000052424	ENSBTAT00000071391	26	18450960	18452228	+
ENSBTAG00000054626	ENSBTAT00000071405	2	118831062	118836777	+
ENSBTAG00000052091	ENSBTAT00000071422	3	56575436	56611707	-
ENSBTAG00000050867	ENSBTAT00000071424	7	109259418	109265136	+
ENSBTAG00000049266	ENSBTAT00000071427	8	80155632	80203278	+
ENSBTAG00000052029	ENSBTAT00000071431	9	102044444	102048847	-
ENSBTAG00000049992	ENSBTAT00000071432	19	44017094	44018122	+
ENSBTAG00000055211	ENSBTAT00000071434	8	87447816	87513009	+
ENSBTAG00000048558	ENSBTAT00000071444	22	43639995	43653401	+
ENSBTAG00000053504	ENSBTAT00000071492	12	54845842	54848637	-
ENSBTAG00000051219	ENSBTAT00000071495	9	73827234	73830925	-
ENSBTAG00000052783	ENSBTAT00000071504	2	28359603	28361115	-
ENSBTAG00000053729	ENSBTAT00000071505	29	36198714	36219426	+
ENSBTAG00000054508	ENSBTAT00000071528	8	61508010	61540553	+
ENSBTAG00000051100	ENSBTAT00000071552	7	71271561	71273301	-
ENSBTAG00000054303	ENSBTAT00000071562	14	20266077	20282980	-
ENSBTAG00000048908	ENSBTAT00000071581	24	33238233	33287553	+
ENSBTAG00000055141	ENSBTAT00000071583	17	64696181	64720472	-
ENSBTAG00000048349	ENSBTAT00000071593	24	21172635	21199207	+
ENSBTAG00000051515	ENSBTAT00000071624	9	25685324	25687835	+
ENSBTAG00000049945	ENSBTAT00000071647	16	77540164	77597927	+
ENSBTAG00000053756	ENSBTAT00000071648	7	87706270	87712011	+
ENSBTAG00000050582	ENSBTAT00000071652	7	68355540	68359795	-
ENSBTAG00000049226	ENSBTAT00000071664	26	14081985	14219610	+
ENSBTAG00000052797	ENSBTAT00000071666	28	42127568	42139266	-
ENSBTAG00000054790	ENSBTAT00000071684	19	29695670	29697861	+
ENSBTAG00000050290	ENSBTAT00000071709	19	58747131	58753917	+
ENSBTAG00000050304	ENSBTAT00000071710	15	63342193	63358589	-
ENSBTAG00000054068	ENSBTAT00000071718	19	27962899	27967161	-
ENSBTAG00000049765	ENSBTAT00000071723	4	118300380	118305078	+
ENSBTAG00000051557	ENSBTAT00000071727	13	47829375	47866134	+
ENSBTAG00000053757	ENSBTAT00000071733	16	50741176	50773803	+
ENSBTAG00000050807	ENSBTAT00000071736	3	119949840	119951492	-
ENSBTAG00000053745	ENSBTAT00000071737	NKLS02000412.1	76470	276373	-
ENSBTAG00000052619	ENSBTAT00000071741	9	78728459	78734608	-
ENSBTAG00000055047	ENSBTAT00000071746	19	34833642	34835346	-
ENSBTAG00000052635	ENSBTAT00000071749	X	127719153	127720834	-
ENSBTAG00000051899	ENSBTAT00000071753	11	12756838	12764788	-
ENSBTAG00000052613	ENSBTAT00000071783	13	25844124	25851568	+
ENSBTAG00000050424	ENSBTAT00000071802	21	42380070	42393726	+
ENSBTAG00000049030	ENSBTAT00000071807	11	104155864	104157310	-
ENSBTAG00000053527	ENSBTAT00000071812	3	75644499	75646055	-
ENSBTAG00000049449	ENSBTAT00000071815	24	39474770	39478960	-
ENSBTAG00000049409	ENSBTAT00000071828	8	63025993	63037905	-
ENSBTAG00000049855	ENSBTAT00000071831	4	94734002	94774219	-
ENSBTAG00000048652	ENSBTAT00000071832	23	43076255	43077484	-
ENSBTAG00000051788	ENSBTAT00000071844	21	66617461	66627170	-
ENSBTAG00000053688	ENSBTAT00000071857	8	88146401	88149756	-
ENSBTAG00000052393	ENSBTAT00000071868	22	56837862	56883857	-
ENSBTAG00000048895	ENSBTAT00000071885	19	41509712	41511167	-
ENSBTAG00000053803	ENSBTAT00000071889	28	24239612	24241587	-
ENSBTAG00000052335	ENSBTAT00000071893	24	33227997	33234821	+
ENSBTAG00000050771	ENSBTAT00000071917	2	115791504	115808606	+
ENSBTAG00000053042	ENSBTAT00000071919	13	12128837	12133440	-
ENSBTAG00000054664	ENSBTAT00000071922	7	37573462	37592163	+
ENSBTAG00000054984	ENSBTAT00000071923	20	35069917	35075579	+
ENSBTAG00000054524	ENSBTAT00000071930	4	78345465	78368350	+
ENSBTAG00000052244	ENSBTAT00000071935	19	57743339	57746299	-
ENSBTAG00000050969	ENSBTAT00000071958	16	71933736	71946889	-
ENSBTAG00000051151	ENSBTAT00000071972	13	77375051	77378276	+
ENSBTAG00000052749	ENSBTAT00000072013	27	17006709	17029569	-
ENSBTAG00000049499	ENSBTAT00000072025	13	19082290	19126133	+
ENSBTAG00000051560	ENSBTAT00000072044	2	28192171	28252021	-
ENSBTAG00000052972	ENSBTAT00000072045	10	5474695	5480939	-
ENSBTAG00000051832	ENSBTAT00000072046	20	70985762	70987354	-
ENSBTAG00000048807	ENSBTAT00000072048	3	30284222	30299626	+
ENSBTAG00000052596	ENSBTAT00000072056	14	9228419	9241527	+
ENSBTAG00000050045	ENSBTAT00000072059	5	23899622	23901264	-
ENSBTAG00000049130	ENSBTAT00000072072	1	53561497	53563094	+
ENSBTAG00000054053	ENSBTAT00000072082	29	41155211	41156761	-
ENSBTAG00000050309	ENSBTAT00000072086	11	73955064	73957787	-
ENSBTAG00000052992	ENSBTAT00000072101	26	47684513	47687716	+
ENSBTAG00000051903	ENSBTAT00000072110	5	19218534	19225881	+
ENSBTAG00000052575	ENSBTAT00000072128	1	22093841	22113626	+
ENSBTAG00000049952	ENSBTAT00000072143	9	58614621	58741713	+
ENSBTAG00000055089	ENSBTAT00000072148	25	31128499	31130808	-
ENSBTAG00000054747	ENSBTAT00000072157	25	20822314	20845124	+
ENSBTAG00000049449	ENSBTAT00000072158	24	39439722	39478960	-
ENSBTAG00000053608	ENSBTAT00000072163	16	72110393	72128607	+
ENSBTAG00000052392	ENSBTAT00000072164	13	81627019	81628934	+
ENSBTAG00000048554	ENSBTAT00000072173	17	66303096	66307914	+
ENSBTAG00000053343	ENSBTAT00000072176	3	12247672	12253817	-
ENSBTAG00000049888	ENSBTAT00000072182	15	82274501	82278280	+
ENSBTAG00000050004	ENSBTAT00000072183	18	44287555	44289363	+
ENSBTAG00000050531	ENSBTAT00000072185	22	11734415	11735559	+
ENSBTAG00000052103	ENSBTAT00000072196	17	55106852	55111455	-
ENSBTAG00000049095	ENSBTAT00000072198	1	85403072	85498929	+
ENSBTAG00000053883	ENSBTAT00000072208	1	20683920	20824149	-
ENSBTAG00000052091	ENSBTAT00000072224	3	56596741	56611707	-
ENSBTAG00000054787	ENSBTAT00000072225	18	6582538	6657615	-
ENSBTAG00000053790	ENSBTAT00000072238	12	22430285	22449671	-
ENSBTAG00000050501	ENSBTAT00000072251	5	108393975	108404862	-
ENSBTAG00000049764	ENSBTAT00000072255	22	45801718	45824320	-
ENSBTAG00000054263	ENSBTAT00000072260	21	36055517	36113890	-
ENSBTAG00000049211	ENSBTAT00000072270	21	11687890	11696782	+
ENSBTAG00000050292	ENSBTAT00000072275	13	2021029	2105092	+
ENSBTAG00000050642	ENSBTAT00000072280	16	80782869	80784882	-
ENSBTAG00000052381	ENSBTAT00000072287	26	40945803	41002127	+
ENSBTAG00000054317	ENSBTAT00000072290	7	18733217	18737297	+
ENSBTAG00000054474	ENSBTAT00000072314	5	61739428	61773253	+
ENSBTAG00000055043	ENSBTAT00000072326	X	28693036	28697532	-
ENSBTAG00000051332	ENSBTAT00000072349	20	63087550	63092222	+
ENSBTAG00000049449	ENSBTAT00000072360	24	39439722	39477483	-
ENSBTAG00000053883	ENSBTAT00000072361	1	20756822	20823810	-
ENSBTAG00000048736	ENSBTAT00000072367	1	157827936	157916510	-
ENSBTAG00000053516	ENSBTAT00000072369	2	118718360	118729280	-
ENSBTAG00000049270	ENSBTAT00000072389	8	99815534	99819193	-
ENSBTAG00000051037	ENSBTAT00000072403	22	15870521	15872343	+
ENSBTAG00000050171	ENSBTAT00000072419	11	97318117	97320833	+
ENSBTAG00000051823	ENSBTAT00000072437	6	3496264	3501314	+
ENSBTAG00000054214	ENSBTAT00000072439	1	84506264	84517792	+
ENSBTAG00000051720	ENSBTAT00000072445	X	37487467	37488773	-
ENSBTAG00000054152	ENSBTAT00000072500	3	109409054	109410469	+
ENSBTAG00000049096	ENSBTAT00000072542	15	81207985	81212030	+
ENSBTAG00000051857	ENSBTAT00000072549	13	56010729	56014404	+
ENSBTAG00000048769	ENSBTAT00000072552	18	49501835	49505968	-
ENSBTAG00000049952	ENSBTAT00000072553	9	58569557	58741713	+
ENSBTAG00000050741	ENSBTAT00000072558	17	71798189	71800713	-
ENSBTAG00000048887	ENSBTAT00000072565	10	97156891	97254018	+
ENSBTAG00000055241	ENSBTAT00000072581	1	79418466	79420236	+
ENSBTAG00000051850	ENSBTAT00000072592	X	37391029	37393494	+
ENSBTAG00000052575	ENSBTAT00000072612	1	22141007	22189794	+
ENSBTAG00000051700	ENSBTAT00000072615	16	13228445	13322214	+
ENSBTAG00000051520	ENSBTAT00000072633	15	5909414	5916178	+
ENSBTAG00000055001	ENSBTAT00000072653	19	46545400	46565714	+
ENSBTAG00000048879	ENSBTAT00000072657	14	71595036	71596264	+
ENSBTAG00000053216	ENSBTAT00000072662	13	8502228	8519393	-
ENSBTAG00000048796	ENSBTAT00000072674	8	29849106	29850244	-
ENSBTAG00000051832	ENSBTAT00000072675	20	70981018	70987037	-
ENSBTAG00000048859	ENSBTAT00000072687	13	19891384	19907993	-
ENSBTAG00000053905	ENSBTAT00000072688	4	31551687	31554228	+
ENSBTAG00000053028	ENSBTAT00000072724	27	7197805	7208759	-
ENSBTAG00000049934	ENSBTAT00000072726	6	59091217	59098764	+
ENSBTAG00000052018	ENSBTAT00000072730	8	28065887	28077448	-
ENSBTAG00000053437	ENSBTAT00000072741	7	19936258	19939137	+
ENSBTAG00000049552	ENSBTAT00000072762	8	38140037	38143765	+
ENSBTAG00000055141	ENSBTAT00000072773	17	64696174	64720472	-
ENSBTAG00000049800	ENSBTAT00000072787	10	91423436	91426725	+
ENSBTAG00000055057	ENSBTAT00000072814	10	85904732	85921178	-
ENSBTAG00000054961	ENSBTAT00000072825	10	29287442	29295192	+
ENSBTAG00000052462	ENSBTAT00000072841	22	60581590	60584174	-
ENSBTAG00000051539	ENSBTAT00000072854	23	28962193	28967670	+
ENSBTAG00000048448	ENSBTAT00000072860	21	65849195	65854009	+
ENSBTAG00000051840	ENSBTAT00000072862	15	15179654	15192151	-
ENSBTAG00000049195	ENSBTAT00000072875	9	103828182	103829208	+
ENSBTAG00000054540	ENSBTAT00000072878	18	8022174	8028075	-
ENSBTAG00000048460	ENSBTAT00000072879	23	40414969	40491550	+
ENSBTAG00000052119	ENSBTAT00000072880	11	23972992	24159530	-
ENSBTAG00000052258	ENSBTAT00000072907	13	44448439	44475156	-
ENSBTAG00000051321	ENSBTAT00000072915	8	41917823	41953082	+
ENSBTAG00000049765	ENSBTAT00000072926	4	118297040	118305078	+
ENSBTAG00000049876	ENSBTAT00000072934	7	88199976	88204948	-
ENSBTAG00000048413	ENSBTAT00000072940	17	2746115	2797194	-
ENSBTAG00000050113	ENSBTAT00000072947	22	36455973	36573030	-
ENSBTAG00000052188	ENSBTAT00000072957	21	65467970	65596776	+
ENSBTAG00000049443	ENSBTAT00000072960	13	58372162	58373702	+
ENSBTAG00000053464	ENSBTAT00000072977	12	31518826	31520834	+
ENSBTAG00000050666	ENSBTAT00000072986	3	17261487	17263423	-
ENSBTAG00000051444	ENSBTAT00000072996	7	55311262	55312271	+
ENSBTAG00000052759	ENSBTAT00000073004	4	85374622	85380893	+
ENSBTAG00000048590	ENSBTAT00000073007	17	4972544	4980093	-
ENSBTAG00000050704	ENSBTAT00000073009	5	116385087	116399415	+
ENSBTAG00000053714	ENSBTAT00000073020	4	41775571	41794763	-
ENSBTAG00000049639	ENSBTAT00000073021	18	11941024	11943137	+
ENSBTAG00000052716	ENSBTAT00000073030	25	20274112	20355044	-
ENSBTAG00000053368	ENSBTAT00000073033	8	21901613	21985614	-
ENSBTAG00000048352	ENSBTAT00000073036	25	26230298	26234841	+
ENSBTAG00000055271	ENSBTAT00000073048	15	45722268	45723648	+
ENSBTAG00000049211	ENSBTAT00000073055	21	11687890	11724788	+
ENSBTAG00000053952	ENSBTAT00000073056	17	65284021	65285136	-
ENSBTAG00000054641	ENSBTAT00000073059	29	45792420	45796090	-
ENSBTAG00000051705	ENSBTAT00000073073	5	113369903	113371073	-
ENSBTAG00000053611	ENSBTAT00000073077	1	67323374	67328427	-
ENSBTAG00000052059	ENSBTAT00000073081	14	12378291	12459108	-
ENSBTAG00000049218	ENSBTAT00000073082	17	14936129	14937827	+
ENSBTAG00000052722	ENSBTAT00000073101	3	58497979	58500808	+
ENSBTAG00000050297	ENSBTAT00000073102	3	80327486	80347232	+
ENSBTAG00000050339	ENSBTAT00000073109	17	14776174	14779903	+
ENSBTAG00000048471	ENSBTAT00000073115	9	25528874	25535527	-
ENSBTAG00000052990	ENSBTAT00000073131	12	71914987	71917661	-
ENSBTAG00000048458	ENSBTAT00000073137	20	42624882	42752012	+
ENSBTAG00000050713	ENSBTAT00000073141	16	77762906	77848960	-
ENSBTAG00000050271	ENSBTAT00000073153	2	132188484	132222179	+
ENSBTAG00000054225	ENSBTAT00000073167	19	61976128	61982940	-
ENSBTAG00000048982	ENSBTAT00000073183	17	53500122	53504354	+
ENSBTAG00000050320	ENSBTAT00000073189	22	29889268	29919134	+
ENSBTAG00000050133	ENSBTAT00000073199	16	20388581	20399097	-
ENSBTAG00000050599	ENSBTAT00000073209	2	107618588	107620389	-
ENSBTAG00000052980	ENSBTAT00000073211	23	7284962	7286967	+
ENSBTAG00000049855	ENSBTAT00000073215	4	94822231	94848101	-
ENSBTAG00000052125	ENSBTAT00000073250	1	125709494	125720126	-
ENSBTAG00000052484	ENSBTAT00000073251	13	44763960	44767912	-
ENSBTAG00000050690	ENSBTAT00000073267	21	44488703	44581301	-
ENSBTAG00000054793	ENSBTAT00000073273	19	54263128	54275618	+
ENSBTAG00000048546	ENSBTAT00000073293	3	28230735	28238668	-
ENSBTAG00000055039	ENSBTAT00000073326	13	11442774	11448441	+
ENSBTAG00000053180	ENSBTAT00000073328	12	51811339	51822156	+
ENSBTAG00000052091	ENSBTAT00000073331	3	56578428	56598593	-
ENSBTAG00000048396	ENSBTAT00000073336	5	115660292	115670282	+
ENSBTAG00000052739	ENSBTAT00000073338	5	99712004	99714485	+
ENSBTAG00000050178	ENSBTAT00000073371	18	22972952	22986880	-
ENSBTAG00000051633	ENSBTAT00000073383	4	111758120	111785171	+
ENSBTAG00000048887	ENSBTAT00000073384	10	97153449	97254018	+
ENSBTAG00000052325	ENSBTAT00000073385	NKLS02002204.1	148375	249466	+
ENSBTAG00000053596	ENSBTAT00000073392	24	1087174	1119717	+
ENSBTAG00000055289	ENSBTAT00000073397	25	37897704	37899539	-
ENSBTAG00000050089	ENSBTAT00000073400	2	72433359	72436724	-
ENSBTAG00000054849	ENSBTAT00000073410	1	127243143	127288582	-
ENSBTAG00000048887	ENSBTAT00000073438	10	97156891	97194533	+
ENSBTAG00000052101	ENSBTAT00000073461	7	96505804	96507561	+
ENSBTAG00000052119	ENSBTAT00000073464	11	23972384	24159530	-
ENSBTAG00000050654	ENSBTAT00000073479	18	4429914	4432836	+
ENSBTAG00000050607	ENSBTAT00000073485	X	49889451	49892815	-
ENSBTAG00000053031	ENSBTAT00000073490	12	35202501	35244786	-
ENSBTAG00000052823	ENSBTAT00000073495	11	50184997	50191346	+
ENSBTAG00000051139	ENSBTAT00000073518	26	51216470	51217615	-
ENSBTAG00000052758	ENSBTAT00000073519	13	38845375	38853581	-
ENSBTAG00000048776	ENSBTAT00000073521	25	35419357	35422039	+
ENSBTAG00000052084	ENSBTAT00000073522	26	31599410	31606229	+
ENSBTAG00000054697	ENSBTAT00000073524	3	93196078	93211642	-
ENSBTAG00000049266	ENSBTAT00000073534	8	80133827	80193621	+
ENSBTAG00000053420	ENSBTAT00000073545	29	47553302	47555559	+
ENSBTAG00000053505	ENSBTAT00000073549	15	62765428	62824377	-
ENSBTAG00000049811	ENSBTAT00000073561	11	41426940	41639813	+
ENSBTAG00000051509	ENSBTAT00000073568	22	59323689	59346259	-
ENSBTAG00000053720	ENSBTAT00000073594	19	44704036	44707865	+
ENSBTAG00000050953	ENSBTAT00000073634	16	3808410	3814767	+
ENSBTAG00000051444	ENSBTAT00000073646	7	55310200	55312271	+
ENSBTAG00000052436	ENSBTAT00000073677	4	78738819	78740883	-
ENSBTAG00000053960	ENSBTAT00000073678	7	59008689	59010349	+
ENSBTAG00000050884	ENSBTAT00000073684	24	39233861	39247059	+
ENSBTAG00000050083	ENSBTAT00000073701	19	33891258	33894127	+
ENSBTAG00000054043	ENSBTAT00000073703	7	62260265	62284754	-
ENSBTAG00000052915	ENSBTAT00000073731	11	8744286	8746605	+
ENSBTAG00000051392	ENSBTAT00000073738	15	6475411	6483411	+
ENSBTAG00000049474	ENSBTAT00000073759	NKLS02000280.1	435	7087	-
ENSBTAG00000054497	ENSBTAT00000073763	1	1375581	1379969	-
ENSBTAG00000049770	ENSBTAT00000073775	6	42988092	43024460	-
ENSBTAG00000049855	ENSBTAT00000073788	4	94734018	94823386	-
ENSBTAG00000053297	ENSBTAT00000073800	16	26534439	26540856	-
ENSBTAG00000049210	ENSBTAT00000073802	1	107440596	107462165	+
ENSBTAG00000050770	ENSBTAT00000073806	13	67342044	67360475	-
ENSBTAG00000051355	ENSBTAT00000073807	13	66864284	66866580	+
ENSBTAG00000050337	ENSBTAT00000073808	23	52304864	52306174	+
ENSBTAG00000051499	ENSBTAT00000073823	3	55352504	55968394	+
ENSBTAG00000049424	ENSBTAT00000073827	7	74428408	74429689	+
ENSBTAG00000052866	ENSBTAT00000073829	3	13054527	13066909	-
ENSBTAG00000052746	ENSBTAT00000073837	21	32832867	32857979	-
ENSBTAG00000049917	ENSBTAT00000073851	22	51296725	51297669	+
ENSBTAG00000049446	ENSBTAT00000073852	10	90477740	90494313	-
ENSBTAG00000053640	ENSBTAT00000073864	5	61674082	61701945	+
ENSBTAG00000055089	ENSBTAT00000073883	25	31128935	31131235	-
ENSBTAG00000050493	ENSBTAT00000073886	21	66490548	66493917	-
ENSBTAG00000049874	ENSBTAT00000073893	5	119946290	119956511	-
ENSBTAG00000048601	ENSBTAT00000073900	22	2984433	2985707	-
ENSBTAG00000052907	ENSBTAT00000073903	2	52034403	52097225	-
ENSBTAG00000051356	ENSBTAT00000073908	14	12378220	12384180	+
ENSBTAG00000050413	ENSBTAT00000073911	22	15108003	15116126	+
ENSBTAG00000051735	ENSBTAT00000073913	26	34468705	34499951	-
ENSBTAG00000054528	ENSBTAT00000073922	27	42916348	42935182	+
ENSBTAG00000055264	ENSBTAT00000073932	12	25227728	25246930	+
ENSBTAG00000051392	ENSBTAT00000073937	15	6475411	6479256	+
ENSBTAG00000052365	ENSBTAT00000073939	4	106431235	106462571	-
ENSBTAG00000050512	ENSBTAT00000073951	20	68668805	68671084	-
ENSBTAG00000052567	ENSBTAT00000073954	4	53694638	53700866	+
ENSBTAG00000050527	ENSBTAT00000073957	26	51237159	51239153	+
ENSBTAG00000052716	ENSBTAT00000073965	25	20274112	20355044	-
ENSBTAG00000051300	ENSBTAT00000073977	23	10989275	10995572	+
ENSBTAG00000050063	ENSBTAT00000073988	28	45164690	45166140	-
ENSBTAG00000049664	ENSBTAT00000073999	4	94961149	94967988	-
ENSBTAG00000051667	ENSBTAT00000074008	13	76743958	76747505	-
ENSBTAG00000055235	ENSBTAT00000074028	17	49588450	49594773	-
ENSBTAG00000049228	ENSBTAT00000074035	11	44091161	44155122	+
ENSBTAG00000048453	ENSBTAT00000074037	5	75159264	75168690	+
ENSBTAG00000051277	ENSBTAT00000074069	29	32744428	32772087	-
ENSBTAG00000051317	ENSBTAT00000074070	9	100870054	101038159	-
ENSBTAG00000049874	ENSBTAT00000074082	5	119946290	119956511	-
ENSBTAG00000051468	ENSBTAT00000074084	28	34527239	34528132	-
ENSBTAG00000051561	ENSBTAT00000074085	15	26823892	26825129	-
ENSBTAG00000054879	ENSBTAT00000074086	2	94423152	94424305	+
ENSBTAG00000050348	ENSBTAT00000074095	4	49799681	49902336	-
ENSBTAG00000050631	ENSBTAT00000074096	11	8965172	8975201	-
ENSBTAG00000050193	ENSBTAT00000074130	12	85895239	86054225	+
ENSBTAG00000051903	ENSBTAT00000074152	5	19218534	19243519	+
ENSBTAG00000052659	ENSBTAT00000074160	13	45507606	45514915	-
ENSBTAG00000048945	ENSBTAT00000074173	24	2404323	2406014	+
ENSBTAG00000051414	ENSBTAT00000074195	11	90104816	90114987	+
ENSBTAG00000052458	ENSBTAT00000074202	23	49980481	49993463	+
ENSBTAG00000048506	ENSBTAT00000074206	X	35276329	35278794	+
ENSBTAG00000048986	ENSBTAT00000074271	29	50099755	50116842	+
ENSBTAG00000048440	ENSBTAT00000074277	13	54361918	54365845	+
ENSBTAG00000052171	ENSBTAT00000074280	22	5771256	5776649	-
ENSBTAG00000053802	ENSBTAT00000074300	21	60729979	60782501	+
ENSBTAG00000054850	ENSBTAT00000074302	2	18697362	18704871	+
ENSBTAG00000051075	ENSBTAT00000074313	26	15197902	15199939	-
ENSBTAG00000053305	ENSBTAT00000074316	1	148952241	148953863	+
ENSBTAG00000049289	ENSBTAT00000074317	8	59950294	59954927	+
ENSBTAG00000048577	ENSBTAT00000074329	9	72475668	72488376	+
ENSBTAG00000053646	ENSBTAT00000074338	21	69748040	69750599	+
ENSBTAG00000048741	ENSBTAT00000074344	5	119268715	119271766	+
ENSBTAG00000054716	ENSBTAT00000074345	6	24393370	24446810	-
ENSBTAG00000053262	ENSBTAT00000074353	5	99070012	99074419	+
ENSBTAG00000052084	ENSBTAT00000074358	26	31599410	31606229	+
ENSBTAG00000052180	ENSBTAT00000074368	27	7242644	7246187	+
ENSBTAG00000049890	ENSBTAT00000074369	22	12879952	12911069	-
ENSBTAG00000051221	ENSBTAT00000074377	14	14617954	14648986	-
ENSBTAG00000050215	ENSBTAT00000074382	11	5593704	5595074	+
ENSBTAG00000050938	ENSBTAT00000074390	19	55061733	55065387	-
ENSBTAG00000049028	ENSBTAT00000074407	22	51309396	51310614	+
ENSBTAG00000054088	ENSBTAT00000074426	18	59920134	59949659	-
ENSBTAG00000049181	ENSBTAT00000074442	14	6927044	6975364	-
ENSBTAG00000053758	ENSBTAT00000074494	22	15149231	15230924	+
ENSBTAG00000052157	ENSBTAT00000074501	6	99766484	99784966	-
ENSBTAG00000050405	ENSBTAT00000074517	10	21366772	21370668	-
ENSBTAG00000049228	ENSBTAT00000074543	11	44091161	44155038	+
ENSBTAG00000050646	ENSBTAT00000074547	3	58088213	58137731	+
ENSBTAG00000048515	ENSBTAT00000074553	18	56624668	56626204	-
ENSBTAG00000048972	ENSBTAT00000074558	16	49986887	49991231	+
ENSBTAG00000051277	ENSBTAT00000074569	29	32745292	32771656	-
ENSBTAG00000054425	ENSBTAT00000074571	11	105464484	105465972	-
ENSBTAG00000048982	ENSBTAT00000074572	17	53500536	53504354	+
ENSBTAG00000050844	ENSBTAT00000074578	15	63510596	63515243	-
ENSBTAG00000051135	ENSBTAT00000074590	6	15433158	15442006	-
ENSBTAG00000049288	ENSBTAT00000074602	10	13717398	13747191	+
ENSBTAG00000055157	ENSBTAT00000074607	19	58615712	58664864	+
ENSBTAG00000048687	ENSBTAT00000074629	5	97225303	97239614	+
ENSBTAG00000050502	ENSBTAT00000074656	10	48304676	48490763	+
ENSBTAG00000052326	ENSBTAT00000074662	20	37827306	37864997	-
ENSBTAG00000049261	ENSBTAT00000074665	6	97093002	97116657	+
ENSBTAG00000054262	ENSBTAT00000074667	8	64294416	64305293	-
ENSBTAG00000054291	ENSBTAT00000074673	17	68750859	68756164	-
ENSBTAG00000051276	ENSBTAT00000074681	13	16353180	16386191	+
ENSBTAG00000048546	ENSBTAT00000074703	3	28236445	28238668	-
ENSBTAG00000052299	ENSBTAT00000074722	28	44589445	44591457	+
ENSBTAG00000051760	ENSBTAT00000074734	X	4294487	4296334	-
ENSBTAG00000052168	ENSBTAT00000074744	4	52571267	52585803	+
ENSBTAG00000055175	ENSBTAT00000074748	X	58943710	58948090	+
ENSBTAG00000048881	ENSBTAT00000074759	X	54912714	54921263	+
ENSBTAG00000051011	ENSBTAT00000074769	15	55649776	55652571	-
ENSBTAG00000048982	ENSBTAT00000074774	17	53500536	53503610	+
ENSBTAG00000053043	ENSBTAT00000074802	11	25361967	25363727	+
ENSBTAG00000051314	ENSBTAT00000074808	21	34561706	34563739	+
ENSBTAG00000051032	ENSBTAT00000074823	1	133816587	133818863	+
ENSBTAG00000050432	ENSBTAT00000074829	16	36536247	36539802	+
ENSBTAG00000052998	ENSBTAT00000074868	15	28074376	28083542	+
ENSBTAG00000051158	ENSBTAT00000074883	20	18201065	18202102	-
ENSBTAG00000054023	ENSBTAT00000074916	1	2506295	2508518	-
ENSBTAG00000054841	ENSBTAT00000074920	22	41861490	42005435	-
ENSBTAG00000051337	ENSBTAT00000074948	1	3966946	4169576	+
ENSBTAG00000050985	ENSBTAT00000074949	28	1328841	1330486	+
ENSBTAG00000049257	ENSBTAT00000074950	3	13430503	13433681	-
ENSBTAG00000054528	ENSBTAT00000074960	27	42916348	42927286	+
ENSBTAG00000048639	ENSBTAT00000074984	19	11677509	11681031	-
ENSBTAG00000048877	ENSBTAT00000075005	4	75151604	75161472	-
ENSBTAG00000048629	ENSBTAT00000075009	7	92434197	92444145	+
ENSBTAG00000052797	ENSBTAT00000075024	28	42133534	42192484	-
ENSBTAG00000050032	ENSBTAT00000075067	X	137431958	137438784	-
ENSBTAG00000053530	ENSBTAT00000075072	28	42211244	42228381	-
ENSBTAG00000049048	ENSBTAT00000075093	20	5332424	5345880	+
ENSBTAG00000049133	ENSBTAT00000075095	10	10383814	10396400	-
ENSBTAG00000052982	ENSBTAT00000075098	20	71459727	71466584	-
ENSBTAG00000051587	ENSBTAT00000075109	14	2823446	2827385	+
ENSBTAG00000053154	ENSBTAT00000075116	4	43764414	43767198	+
ENSBTAG00000049236	ENSBTAT00000075117	12	26987535	27098493	+
ENSBTAG00000051355	ENSBTAT00000075122	13	66864284	66866580	+
ENSBTAG00000048708	ENSBTAT00000075124	5	102509773	102512121	-
ENSBTAG00000050631	ENSBTAT00000075125	11	8965172	8995764	-
ENSBTAG00000049979	ENSBTAT00000075129	14	80472541	80504503	-
ENSBTAG00000049865	ENSBTAT00000075143	3	48839181	48857918	-
ENSBTAG00000054930	ENSBTAT00000075150	26	49153421	49154672	+
ENSBTAG00000051492	ENSBTAT00000075154	6	14853110	14857020	+
ENSBTAG00000053123	ENSBTAT00000075173	18	58616877	58628112	-
ENSBTAG00000054796	ENSBTAT00000075183	7	19320952	19326170	+
ENSBTAG00000050108	ENSBTAT00000075186	13	63784806	63788780	+
ENSBTAG00000049594	ENSBTAT00000075208	16	80452399	80455108	-
ENSBTAG00000050776	ENSBTAT00000075216	11	104853437	104868293	-
ENSBTAG00000048781	ENSBTAT00000075230	11	104128203	104129674	-
ENSBTAG00000054436	ENSBTAT00000075235	21	5380342	5384023	+
ENSBTAG00000054817	ENSBTAT00000075237	3	56510576	56527655	-
ENSBTAG00000053010	ENSBTAT00000075248	16	75839809	75841153	-
ENSBTAG00000048400	ENSBTAT00000075250	13	41478502	41495307	-
ENSBTAG00000053841	ENSBTAT00000075251	21	14231494	14279684	+
ENSBTAG00000048778	ENSBTAT00000075259	17	66294461	66301646	+
ENSBTAG00000052673	ENSBTAT00000075260	9	94762022	94819978	+
ENSBTAG00000048977	ENSBTAT00000075263	10	72828605	72830512	+
ENSBTAG00000049969	ENSBTAT00000075273	7	95791530	95955111	+
ENSBTAG00000049421	ENSBTAT00000075288	8	40744004	40777293	-
ENSBTAG00000048830	ENSBTAT00000075307	2	135163989	135166610	-
ENSBTAG00000050739	ENSBTAT00000075323	10	30457618	30568498	+
ENSBTAG00000051777	ENSBTAT00000075332	21	69781279	69783607	+
ENSBTAG00000050428	ENSBTAT00000075345	6	93450285	93454770	-
ENSBTAG00000050968	ENSBTAT00000075349	3	14764346	14773046	+
ENSBTAG00000053059	ENSBTAT00000075361	22	13768073	13780899	+
ENSBTAG00000053362	ENSBTAT00000075370	17	60893395	60900911	+
ENSBTAG00000048518	ENSBTAT00000075377	5	30584932	30620368	-
ENSBTAG00000055223	ENSBTAT00000075378	5	25953273	25957203	+
ENSBTAG00000050946	ENSBTAT00000075383	18	64398336	64400322	-
ENSBTAG00000048540	ENSBTAT00000075394	27	1412986	1429164	+
ENSBTAG00000052100	ENSBTAT00000075403	18	65724499	65729032	+
ENSBTAG00000052741	ENSBTAT00000075411	18	62893377	62896908	-
ENSBTAG00000053437	ENSBTAT00000075417	7	19935094	19939137	+
ENSBTAG00000049675	ENSBTAT00000075427	14	49153465	49155795	+
ENSBTAG00000052793	ENSBTAT00000075436	19	36852783	36855622	-
ENSBTAG00000051657	ENSBTAT00000075451	18	61733133	61736415	-
ENSBTAG00000051725	ENSBTAT00000075455	18	58351071	58366166	+
ENSBTAG00000053667	ENSBTAT00000075490	25	2415420	2416808	+
ENSBTAG00000048646	ENSBTAT00000075493	11	85128330	85146771	-
ENSBTAG00000054989	ENSBTAT00000075496	14	70551094	70555346	+
ENSBTAG00000049384	ENSBTAT00000075510	X	81787426	81823540	-
ENSBTAG00000049642	ENSBTAT00000075525	5	105115383	105137808	+
ENSBTAG00000051028	ENSBTAT00000075527	14	62953499	62960294	-
ENSBTAG00000052583	ENSBTAT00000075538	1	153834039	153838702	+
ENSBTAG00000049801	ENSBTAT00000075548	25	2949443	2959714	-
ENSBTAG00000048967	ENSBTAT00000075555	5	107165952	107168083	-
ENSBTAG00000052167	ENSBTAT00000075581	9	103223080	103226815	-
ENSBTAG00000054697	ENSBTAT00000075588	3	93223851	93249188	-
ENSBTAG00000054787	ENSBTAT00000075589	18	6582538	6608074	-
ENSBTAG00000053715	ENSBTAT00000075596	10	46983028	46991217	+
ENSBTAG00000051326	ENSBTAT00000075604	17	58162132	58182873	+
ENSBTAG00000051146	ENSBTAT00000075615	19	25238994	25242326	+
ENSBTAG00000050591	ENSBTAT00000075636	18	12468993	12479447	+
ENSBTAG00000054138	ENSBTAT00000075640	2	134214256	134218603	+
ENSBTAG00000050357	ENSBTAT00000075661	4	72859093	72862341	+
ENSBTAG00000050196	ENSBTAT00000075673	21	65882781	65887533	+
ENSBTAG00000053628	ENSBTAT00000075681	9	29567415	29579327	+
ENSBTAG00000053259	ENSBTAT00000075683	13	36532195	36588910	-
ENSBTAG00000055167	ENSBTAT00000075693	15	73672911	73741234	+
ENSBTAG00000054654	ENSBTAT00000075699	23	31409272	31417835	+
ENSBTAG00000048604	ENSBTAT00000075713	13	49448264	49473233	+
ENSBTAG00000054056	ENSBTAT00000075734	17	29186991	29188737	-
ENSBTAG00000048996	ENSBTAT00000075743	23	30355323	30358682	+
ENSBTAG00000052436	ENSBTAT00000075753	4	78738292	78743839	-
ENSBTAG00000054727	ENSBTAT00000075798	16	80633603	80634826	-
ENSBTAG00000054975	ENSBTAT00000075803	18	14516223	14519479	+
ENSBTAG00000051056	ENSBTAT00000075812	2	85896788	85899115	-
ENSBTAG00000053946	ENSBTAT00000075815	18	52642638	52644932	+
ENSBTAG00000051440	ENSBTAT00000075827	6	98288577	98289596	-
ENSBTAG00000048418	ENSBTAT00000075839	20	23921650	23937332	-
ENSBTAG00000054382	ENSBTAT00000075841	7	49845404	49853104	+
ENSBTAG00000049038	ENSBTAT00000075850	X	137348304	137359268	-
ENSBTAG00000053488	ENSBTAT00000075859	19	39929799	39938923	+
ENSBTAG00000053572	ENSBTAT00000075875	18	35805879	35823433	+
ENSBTAG00000049276	ENSBTAT00000075902	14	2061681	2063295	-
ENSBTAG00000050772	ENSBTAT00000075904	7	92888300	92889368	-
ENSBTAG00000050003	ENSBTAT00000075917	13	42893622	42899444	-
ENSBTAG00000053495	ENSBTAT00000075919	20	71209078	71217400	+
ENSBTAG00000048329	ENSBTAT00000075943	28	1570614	1577534	-
ENSBTAG00000054021	ENSBTAT00000075944	8	5834614	5839692	-
ENSBTAG00000052654	ENSBTAT00000075954	1	143579817	143583720	+
ENSBTAG00000052677	ENSBTAT00000075958	26	47923708	47931593	+
ENSBTAG00000053362	ENSBTAT00000075983	17	60893395	60900911	+
ENSBTAG00000053447	ENSBTAT00000075997	2	31367523	31375076	-
ENSBTAG00000053717	ENSBTAT00000075998	12	77308514	77336426	+
ENSBTAG00000049952	ENSBTAT00000076011	9	58723750	58741713	+
ENSBTAG00000049941	ENSBTAT00000076015	16	45175320	45183858	+
ENSBTAG00000053319	ENSBTAT00000076028	29	50527249	50528559	+
ENSBTAG00000050854	ENSBTAT00000076035	19	40287427	40288254	+
ENSBTAG00000052716	ENSBTAT00000076044	25	20274112	20355044	-
ENSBTAG00000050843	ENSBTAT00000076069	18	58611506	58616519	-
ENSBTAG00000050267	ENSBTAT00000076092	9	101187244	101237039	-
ENSBTAG00000053181	ENSBTAT00000076097	NKLS02002170.1	331172	343439	+
ENSBTAG00000054282	ENSBTAT00000076100	7	92782983	92822683	+
ENSBTAG00000050068	ENSBTAT00000076101	X	50722011	50724317	-
ENSBTAG00000055287	ENSBTAT00000076102	13	54181777	54183410	-
ENSBTAG00000052330	ENSBTAT00000076103	22	30063966	30157596	+
ENSBTAG00000052326	ENSBTAT00000076109	20	37827306	37856542	-
ENSBTAG00000052495	ENSBTAT00000076126	27	15324841	15327102	-
ENSBTAG00000054834	ENSBTAT00000076135	3	118519298	118552248	+
ENSBTAG00000051401	ENSBTAT00000076137	20	8186992	8207511	-
ENSBTAG00000054116	ENSBTAT00000076138	6	20161299	20164471	+
ENSBTAG00000049724	ENSBTAT00000076151	5	113902135	113903956	+
ENSBTAG00000048406	ENSBTAT00000076154	9	40933513	40938482	-
ENSBTAG00000052037	ENSBTAT00000076159	13	54748695	54754196	+
ENSBTAG00000053529	ENSBTAT00000076161	19	59234352	59236559	-
ENSBTAG00000051384	ENSBTAT00000076164	20	69338835	69342240	+
ENSBTAG00000048760	ENSBTAT00000076203	9	43786614	43788713	+
ENSBTAG00000050493	ENSBTAT00000076206	21	66490548	66493917	-
ENSBTAG00000049918	ENSBTAT00000076215	27	13933436	14018623	-
ENSBTAG00000048959	ENSBTAT00000076231	3	53907632	53926336	+
ENSBTAG00000055060	ENSBTAT00000076248	X	90164201	90165941	-
ENSBTAG00000049764	ENSBTAT00000076257	22	45819607	45821623	-
ENSBTAG00000054707	ENSBTAT00000076258	7	59593516	59596906	+
ENSBTAG00000052103	ENSBTAT00000076271	17	55101789	55108256	-
ENSBTAG00000052171	ENSBTAT00000076276	22	5771256	5779045	-
ENSBTAG00000049003	ENSBTAT00000076277	21	2065539	2076385	+
ENSBTAG00000051529	ENSBTAT00000076285	13	58583927	58595318	+
ENSBTAG00000055271	ENSBTAT00000076295	15	45722268	45731438	+
ENSBTAG00000052054	ENSBTAT00000076300	15	21754583	21756574	+
ENSBTAG00000049849	ENSBTAT00000076301	26	43823292	43824371	-
ENSBTAG00000052823	ENSBTAT00000076316	11	50126392	50185450	+
ENSBTAG00000054651	ENSBTAT00000076318	20	22861566	22868589	-
ENSBTAG00000050982	ENSBTAT00000076325	22	2969148	2984926	+
ENSBTAG00000052150	ENSBTAT00000076354	3	103807698	103824835	+
ENSBTAG00000051992	ENSBTAT00000076362	17	72189862	72191038	-
ENSBTAG00000052022	ENSBTAT00000076401	21	67906205	67909553	-
ENSBTAG00000051327	ENSBTAT00000076417	8	28301496	28343893	-
ENSBTAG00000053348	ENSBTAT00000076436	8	56716918	56752204	-
ENSBTAG00000053562	ENSBTAT00000076443	X	90380619	90382049	-
ENSBTAG00000053678	ENSBTAT00000076450	8	97479095	97485478	+
ENSBTAG00000050739	ENSBTAT00000076451	10	30457618	30570980	+
ENSBTAG00000054637	ENSBTAT00000076457	9	43803607	43807859	+
ENSBTAG00000055086	ENSBTAT00000076461	17	25071340	25087346	+
ENSBTAG00000052985	ENSBTAT00000076473	17	40683568	40686515	-
ENSBTAG00000055020	ENSBTAT00000076484	17	17473101	17474357	-
ENSBTAG00000055043	ENSBTAT00000076494	X	28693036	28697532	-
ENSBTAG00000052273	ENSBTAT00000076514	11	88610041	88611625	+
ENSBTAG00000049310	ENSBTAT00000076516	11	20847578	20851160	+
ENSBTAG00000052359	ENSBTAT00000076523	29	49454014	49466538	+
ENSBTAG00000054411	ENSBTAT00000076530	19	33231606	33237924	+
ENSBTAG00000051725	ENSBTAT00000076531	18	58351071	58353107	+
ENSBTAG00000054079	ENSBTAT00000076545	9	94376358	94394564	+
ENSBTAG00000053609	ENSBTAT00000076546	7	82853942	82872975	-
ENSBTAG00000049718	ENSBTAT00000076559	11	105804587	105805599	+
ENSBTAG00000053076	ENSBTAT00000076562	23	36528065	36529103	-
ENSBTAG00000049373	ENSBTAT00000076564	24	12511936	12513016	+
ENSBTAG00000050149	ENSBTAT00000076577	23	31920734	31925267	-
ENSBTAG00000051151	ENSBTAT00000076581	13	77375051	77378276	+
ENSBTAG00000054024	ENSBTAT00000076583	21	7772291	7778218	-
ENSBTAG00000054738	ENSBTAT00000076595	11	99907215	99915863	+
ENSBTAG00000051094	ENSBTAT00000076596	26	22462449	22478958	+
ENSBTAG00000054434	ENSBTAT00000076600	13	34785327	34823667	-
ENSBTAG00000049457	ENSBTAT00000076603	6	103283408	103310737	+
ENSBTAG00000048544	ENSBTAT00000076612	23	36460244	36463516	-
ENSBTAG00000051528	ENSBTAT00000076626	11	80711426	80742828	-
ENSBTAG00000048438	ENSBTAT00000076627	2	100983983	101001584	-
ENSBTAG00000051497	ENSBTAT00000076634	19	46594360	46599864	+
ENSBTAG00000054291	ENSBTAT00000076638	17	68755099	68758525	-
ENSBTAG00000051663	ENSBTAT00000076652	X	36594251	36606438	+
ENSBTAG00000049637	ENSBTAT00000076662	X	134979469	134997626	+
ENSBTAG00000049512	ENSBTAT00000076663	15	70566855	70586971	-
ENSBTAG00000052038	ENSBTAT00000076672	23	50961786	50964868	+
ENSBTAG00000052560	ENSBTAT00000076675	16	79090731	79092533	+
ENSBTAG00000051131	ENSBTAT00000076680	29	43957440	43959001	-
ENSBTAG00000049765	ENSBTAT00000076681	4	118297040	118305078	+
ENSBTAG00000049384	ENSBTAT00000076693	X	81785940	81823540	-
ENSBTAG00000050853	ENSBTAT00000076697	21	2083655	2088645	+
ENSBTAG00000050924	ENSBTAT00000076698	9	95399737	95427354	-
ENSBTAG00000051264	ENSBTAT00000076704	18	12479623	12503461	-
ENSBTAG00000054996	ENSBTAT00000076705	29	37242100	37249607	-
ENSBTAG00000052207	ENSBTAT00000076727	4	6209357	6254879	+
ENSBTAG00000051242	ENSBTAT00000076735	18	1815975	1817939	-
ENSBTAG00000050362	ENSBTAT00000076749	21	11137672	11143437	+
ENSBTAG00000054697	ENSBTAT00000076753	3	93211663	93229911	-
ENSBTAG00000054436	ENSBTAT00000076757	21	5380342	5406963	+
ENSBTAG00000052664	ENSBTAT00000076765	12	55623513	55629976	+
ENSBTAG00000053288	ENSBTAT00000076774	X	427732	438321	+
ENSBTAG00000050177	ENSBTAT00000076775	14	19755862	19773714	+
ENSBTAG00000048611	ENSBTAT00000076780	28	18922046	18925542	-
ENSBTAG00000050415	ENSBTAT00000076781	16	67375955	67379958	-
ENSBTAG00000051764	ENSBTAT00000076808	13	11129742	11130764	+
ENSBTAG00000053116	ENSBTAT00000076809	29	8629889	8651724	+
ENSBTAG00000053780	ENSBTAT00000076814	15	22706233	22795624	+
ENSBTAG00000050021	ENSBTAT00000076824	10	93322491	93456288	+
ENSBTAG00000054585	ENSBTAT00000076830	18	52039978	52042465	+
ENSBTAG00000049321	ENSBTAT00000076845	9	22189742	22191158	+
ENSBTAG00000053893	ENSBTAT00000076847	4	76154665	76157434	+
ENSBTAG00000053457	ENSBTAT00000076851	7	60790357	60799200	-
ENSBTAG00000051719	ENSBTAT00000076855	3	119753230	119755292	-
ENSBTAG00000049404	ENSBTAT00000076860	21	68937034	68943195	-
ENSBTAG00000052910	ENSBTAT00000076863	26	51969568	51971119	+
ENSBTAG00000049218	ENSBTAT00000076892	17	14944863	14964379	+
ENSBTAG00000049489	ENSBTAT00000076907	X	127831261	127836984	+
ENSBTAG00000049621	ENSBTAT00000076915	17	14154472	14162595	-
ENSBTAG00000053399	ENSBTAT00000076937	23	27507452	27514505	+
ENSBTAG00000051669	ENSBTAT00000076947	5	22143869	22166983	-
ENSBTAG00000052624	ENSBTAT00000076956	17	58971466	58973666	+
ENSBTAG00000053793	ENSBTAT00000076959	29	49754319	49755832	+
ENSBTAG00000050068	ENSBTAT00000076971	X	50722895	50725078	-
ENSBTAG00000051547	ENSBTAT00000076977	14	19831778	19839870	+
ENSBTAG00000053483	ENSBTAT00000076990	23	49526878	49528118	-
ENSBTAG00000048687	ENSBTAT00000076995	5	97212532	97224367	+
ENSBTAG00000053032	ENSBTAT00000077013	13	44892298	44896074	-
ENSBTAG00000053240	ENSBTAT00000077027	21	26155802	26201974	-
ENSBTAG00000051275	ENSBTAT00000077034	11	22867993	22869278	+
ENSBTAG00000049841	ENSBTAT00000077036	11	99809456	99813971	-
ENSBTAG00000054750	ENSBTAT00000077063	5	8441343	8560628	+
ENSBTAG00000049350	ENSBTAT00000077070	13	81181854	81186150	+
ENSBTAG00000054214	ENSBTAT00000077088	1	84506264	84537490	+
ENSBTAG00000051058	ENSBTAT00000077101	8	23259675	23293024	+
ENSBTAG00000050811	ENSBTAT00000077109	2	15330595	15363767	-
ENSBTAG00000048489	ENSBTAT00000077118	5	98523575	98558643	-
ENSBTAG00000049840	ENSBTAT00000077120	9	37045500	37069304	+
ENSBTAG00000050405	ENSBTAT00000077126	10	21366772	21370668	-
ENSBTAG00000049821	ENSBTAT00000077145	8	82409290	82414729	+
ENSBTAG00000048421	ENSBTAT00000077155	2	105072480	105096559	-
ENSBTAG00000049458	ENSBTAT00000077166	17	43726286	43797868	+
ENSBTAG00000048637	ENSBTAT00000077170	X	37058673	37060403	-
ENSBTAG00000052914	ENSBTAT00000077172	7	98301575	98313268	+
ENSBTAG00000050089	ENSBTAT00000077176	2	72372119	72436724	-
ENSBTAG00000052464	ENSBTAT00000077181	11	90022638	90026150	-
ENSBTAG00000051027	ENSBTAT00000077186	15	27100529	27103096	-
ENSBTAG00000052325	ENSBTAT00000077215	NKLS02002204.1	148375	249466	+
ENSBTAG00000051583	ENSBTAT00000077225	16	52756681	52757698	+
ENSBTAG00000048435	ENSBTAT00000077246	12	14018691	14022079	+
ENSBTAG00000051037	ENSBTAT00000077248	22	15870521	15872343	+
ENSBTAG00000052027	ENSBTAT00000077261	3	59348428	59397310	-
ENSBTAG00000050931	ENSBTAT00000077263	10	318860	323234	-
ENSBTAG00000054820	ENSBTAT00000077267	15	32820702	33050885	-
ENSBTAG00000051264	ENSBTAT00000077271	18	12502993	12583790	-
ENSBTAG00000052150	ENSBTAT00000077289	3	103813828	103824835	+
ENSBTAG00000053790	ENSBTAT00000077290	12	22400962	22449671	-
ENSBTAG00000049800	ENSBTAT00000077294	10	91424995	91426725	+
ENSBTAG00000053883	ENSBTAT00000077302	1	20604201	20824149	-
ENSBTAG00000051967	ENSBTAT00000077310	20	65843326	65848517	+
ENSBTAG00000051959	ENSBTAT00000077311	11	50043137	50058500	+
ENSBTAG00000053897	ENSBTAT00000077313	23	17727915	17729678	+
ENSBTAG00000055036	ENSBTAT00000077342	19	63044852	63058351	-
ENSBTAG00000050921	ENSBTAT00000077346	3	13352587	13381774	-
ENSBTAG00000055167	ENSBTAT00000077354	15	73671754	73677312	+
ENSBTAG00000051792	ENSBTAT00000077357	3	34557009	34560535	+
ENSBTAG00000049742	ENSBTAT00000077360	17	72974340	72975377	-
ENSBTAG00000053357	ENSBTAT00000077367	15	46546243	46552027	-
ENSBTAG00000054652	ENSBTAT00000077379	12	48805738	49048411	-
ENSBTAG00000053844	ENSBTAT00000077388	26	48709884	48717023	-
ENSBTAG00000048769	ENSBTAT00000077394	18	49501835	49505440	-
ENSBTAG00000052151	ENSBTAT00000077402	3	117540909	117547512	-
ENSBTAG00000053922	ENSBTAT00000077418	4	19160155	19196937	+
ENSBTAG00000052866	ENSBTAT00000077434	3	13048396	13064321	-
ENSBTAG00000051951	ENSBTAT00000077449	5	22018683	22029127	-
ENSBTAG00000051414	ENSBTAT00000077474	11	90104816	90107735	+
ENSBTAG00000054084	ENSBTAT00000077480	27	6107796	6117066	+
ENSBTAG00000050319	ENSBTAT00000077487	9	63786912	63789237	+
ENSBTAG00000052784	ENSBTAT00000077492	18	12676980	12680478	+
ENSBTAG00000051468	ENSBTAT00000077505	28	34527239	34528402	-
ENSBTAG00000054786	ENSBTAT00000077514	7	30091532	30103033	-
ENSBTAG00000052439	ENSBTAT00000077518	10	16596703	16615062	+
ENSBTAG00000051385	ENSBTAT00000077522	19	62036484	62042650	+
ENSBTAG00000049054	ENSBTAT00000077536	10	10826719	10944967	+
ENSBTAG00000051284	ENSBTAT00000077537	3	14401057	14404860	+
ENSBTAG00000050503	ENSBTAT00000077541	2	119384950	119399256	+
ENSBTAG00000051277	ENSBTAT00000077548	29	32756563	32775702	-
ENSBTAG00000055215	ENSBTAT00000077555	11	99342885	99345379	-
ENSBTAG00000055195	ENSBTAT00000077559	14	12541941	12544228	+
ENSBTAG00000050378	ENSBTAT00000077562	13	69247298	69250310	+
ENSBTAG00000050348	ENSBTAT00000077565	4	49888502	49987089	-
ENSBTAG00000052270	ENSBTAT00000077571	5	102559628	102562130	+
ENSBTAG00000048827	ENSBTAT00000077572	20	4923319	4924449	+
ENSBTAG00000050649	ENSBTAT00000077576	13	45718408	45723848	-
ENSBTAG00000049590	ENSBTAT00000077583	10	2932242	2933909	+
ENSBTAG00000054279	ENSBTAT00000077586	16	58583551	58629557	+
ENSBTAG00000048511	ENSBTAT00000077607	18	53132124	53138383	+
ENSBTAG00000052866	ENSBTAT00000077612	3	13054147	13066909	-
ENSBTAG00000048837	ENSBTAT00000077634	1	82460247	82461270	-
ENSBTAG00000051239	ENSBTAT00000077650	X	76871349	76928413	+
ENSBTAG00000049529	ENSBTAT00000077651	1	136713633	136717875	-
ENSBTAG00000054728	ENSBTAT00000077652	18	58802002	58804119	-
ENSBTAG00000054549	ENSBTAT00000077682	10	20886612	20892420	+
ENSBTAG00000054145	ENSBTAT00000077686	22	59933510	59988477	-
ENSBTAG00000048410	ENSBTAT00000077687	10	37241617	37243484	-
ENSBTAG00000052076	ENSBTAT00000077701	14	43717252	43742210	-
ENSBTAG00000049632	ENSBTAT00000077703	NKLS02002204.1	55370	65078	-
ENSBTAG00000052630	ENSBTAT00000077704	17	73055867	73056945	+
ENSBTAG00000051145	ENSBTAT00000077705	28	25502025	25503063	-
ENSBTAG00000050132	ENSBTAT00000077714	6	45728116	45729732	-
ENSBTAG00000054411	ENSBTAT00000077717	19	33231606	33237924	+
ENSBTAG00000055266	ENSBTAT00000077724	8	102312824	102314098	-
ENSBTAG00000052882	ENSBTAT00000077726	7	16752338	16775155	+
ENSBTAG00000048940	ENSBTAT00000077737	8	48871433	48903628	+
ENSBTAG00000051207	ENSBTAT00000077748	6	117170650	117172276	+
ENSBTAG00000052742	ENSBTAT00000077772	22	30185462	30197529	+
ENSBTAG00000049143	ENSBTAT00000077792	5	33712743	33755507	+
ENSBTAG00000049561	ENSBTAT00000077801	19	10388069	10393730	+
ENSBTAG00000051701	ENSBTAT00000077825	7	108582345	108583840	+
ENSBTAG00000049204	ENSBTAT00000077831	7	95433112	95542892	+
ENSBTAG00000049661	ENSBTAT00000077855	24	3483236	3485623	-
ENSBTAG00000054436	ENSBTAT00000077861	21	5380342	5393259	+
ENSBTAG00000054279	ENSBTAT00000077863	16	58583551	58586564	+
ENSBTAG00000052866	ENSBTAT00000077866	3	13066649	13068048	-
ENSBTAG00000050802	ENSBTAT00000077873	17	69111637	69113879	-
ENSBTAG00000049770	ENSBTAT00000077875	6	42982784	43153637	-
ENSBTAG00000049048	ENSBTAT00000077880	20	5332672	5380258	+
ENSBTAG00000049458	ENSBTAT00000077884	17	43726286	43740476	+
ENSBTAG00000054875	ENSBTAT00000077906	4	32538061	32539062	-
ENSBTAG00000054540	ENSBTAT00000077912	18	8022174	8027076	-
ENSBTAG00000048687	ENSBTAT00000077923	5	97224307	97239614	+
ENSBTAG00000048556	ENSBTAT00000077928	24	27202155	27234182	+
ENSBTAG00000048764	ENSBTAT00000077933	21	2219578	2221623	+
ENSBTAG00000050729	ENSBTAT00000077937	8	45894495	45900018	+
ENSBTAG00000053816	ENSBTAT00000077956	6	24935715	24974989	-
ENSBTAG00000054677	ENSBTAT00000077962	18	54547467	54599564	+
ENSBTAG00000052275	ENSBTAT00000077977	28	25953516	25959256	+
ENSBTAG00000053536	ENSBTAT00000077981	19	51105649	51107431	+
ENSBTAG00000050036	ENSBTAT00000078015	18	8570465	8574835	-
ENSBTAG00000050858	ENSBTAT00000078019	13	34097243	34127952	+
ENSBTAG00000049475	ENSBTAT00000078050	16	45165102	45174307	+
ENSBTAG00000051635	ENSBTAT00000078057	6	110832987	110843467	-
ENSBTAG00000054270	ENSBTAT00000078063	18	12071654	12138581	-
ENSBTAG00000051720	ENSBTAT00000078076	X	37485138	37487614	-
ENSBTAG00000049427	ENSBTAT00000078083	11	9958304	9960173	-
ENSBTAG00000053420	ENSBTAT00000078095	29	47554411	47555559	+
ENSBTAG00000053385	ENSBTAT00000078098	17	43996363	44001483	-
ENSBTAG00000050307	ENSBTAT00000078104	25	41591345	41596287	+
ENSBTAG00000054749	ENSBTAT00000078114	16	73894981	73903579	-
ENSBTAG00000054742	ENSBTAT00000078117	1	22281772	22296545	+
ENSBTAG00000051508	ENSBTAT00000078133	X	15771352	15794871	-
ENSBTAG00000054831	ENSBTAT00000078134	22	51723115	51724720	+
ENSBTAG00000050595	ENSBTAT00000078146	7	2470301	2490007	-
ENSBTAG00000050867	ENSBTAT00000078159	7	109254548	109265136	+
ENSBTAG00000053478	ENSBTAT00000078163	14	7107548	7111216	-
ENSBTAG00000048759	ENSBTAT00000078173	9	91607111	91630248	+
ENSBTAG00000051681	ENSBTAT00000078189	3	12615376	12631769	-
ENSBTAG00000052428	ENSBTAT00000078194	16	12429002	12470920	+
ENSBTAG00000054220	ENSBTAT00000078195	13	78238995	78240132	-
ENSBTAG00000052902	ENSBTAT00000078199	3	10590184	10620283	+
ENSBTAG00000048632	ENSBTAT00000078220	26	18856853	18861254	-
ENSBTAG00000049838	ENSBTAT00000078223	16	44283971	44287036	-
ENSBTAG00000050690	ENSBTAT00000078224	21	44488703	44525305	-
ENSBTAG00000052886	ENSBTAT00000078226	X	55772074	55825091	-
ENSBTAG00000049003	ENSBTAT00000078246	21	2062945	2066013	+
ENSBTAG00000048807	ENSBTAT00000078249	3	30284222	30299718	+
ENSBTAG00000048413	ENSBTAT00000078250	17	2800136	2824490	-
ENSBTAG00000052082	ENSBTAT00000078253	29	33039076	33044208	-
ENSBTAG00000050481	ENSBTAT00000078300	3	82246012	82247891	+
ENSBTAG00000052103	ENSBTAT00000078301	17	55101789	55108256	-
ENSBTAG00000051420	ENSBTAT00000078317	25	39334883	39425942	-
ENSBTAG00000053450	ENSBTAT00000078338	19	36779155	36787279	-
ENSBTAG00000049348	ENSBTAT00000078341	11	25466548	25490321	-
ENSBTAG00000053382	ENSBTAT00000078343	14	26539963	26542131	+
ENSBTAG00000051743	ENSBTAT00000078345	23	31165293	31166680	+
ENSBTAG00000048652	ENSBTAT00000078351	23	43064247	43077484	-
ENSBTAG00000055157	ENSBTAT00000078353	19	58615712	58635607	+
ENSBTAG00000054748	ENSBTAT00000078355	22	21012719	21015245	-
ENSBTAG00000051709	ENSBTAT00000078356	28	2413690	2469922	+
ENSBTAG00000049621	ENSBTAT00000078363	17	14154472	14216451	-
ENSBTAG00000053320	ENSBTAT00000078376	NKLS02000714.1	23492	28419	-
ENSBTAG00000049657	ENSBTAT00000078377	16	80130060	80134176	-
ENSBTAG00000054037	ENSBTAT00000078380	7	53378854	53508536	+
ENSBTAG00000050030	ENSBTAT00000078389	21	34464938	34473017	-
ENSBTAG00000053580	ENSBTAT00000078392	2	23353987	23390240	+
ENSBTAG00000049321	ENSBTAT00000078396	9	22189742	22191158	+
ENSBTAG00000048704	ENSBTAT00000078398	17	16581998	16606183	-
ENSBTAG00000048487	ENSBTAT00000078405	15	73646812	73648160	-
ENSBTAG00000052022	ENSBTAT00000078417	21	67906205	67913605	-
ENSBTAG00000055307	ENSBTAT00000078422	13	35412419	35416843	+
ENSBTAG00000054585	ENSBTAT00000078446	18	52039978	52042944	+
ENSBTAG00000051714	ENSBTAT00000078453	11	37096063	37099822	+
ENSBTAG00000051247	ENSBTAT00000078461	26	37896228	37896858	+
ENSBTAG00000049287	ENSBTAT00000078464	14	66854284	66857370	+
ENSBTAG00000054728	ENSBTAT00000078500	18	58798534	58804119	-
ENSBTAG00000050590	ENSBTAT00000078503	10	47883828	47889406	+
ENSBTAG00000049089	ENSBTAT00000078532	26	16012078	16015132	+
ENSBTAG00000054256	ENSBTAT00000078541	2	108944090	108947212	-
ENSBTAG00000052740	ENSBTAT00000078543	X	103314634	103317354	-
ENSBTAG00000049000	ENSBTAT00000078551	3	109485634	109488450	-
ENSBTAG00000053158	ENSBTAT00000078566	20	66301071	66388402	-
ENSBTAG00000048434	ENSBTAT00000078586	12	85785174	85894867	+
ENSBTAG00000050938	ENSBTAT00000078587	19	55061733	55065387	-
ENSBTAG00000053455	ENSBTAT00000078590	11	7442979	7445560	+
ENSBTAG00000052076	ENSBTAT00000078597	14	43720838	43742210	-
ENSBTAG00000054948	ENSBTAT00000078599	21	2050121	2052382	+
ENSBTAG00000050896	ENSBTAT00000078603	27	13077499	13150709	-
ENSBTAG00000050193	ENSBTAT00000078605	12	85895239	86045109	+
ENSBTAG00000051901	ENSBTAT00000078618	21	64299174	64308341	-
ENSBTAG00000053414	ENSBTAT00000078646	18	57527731	57530481	+
ENSBTAG00000050206	ENSBTAT00000078657	8	27944425	27957245	-
ENSBTAG00000054141	ENSBTAT00000078668	19	57207638	57239616	+
ENSBTAG00000048908	ENSBTAT00000078670	24	33243812	33287553	+
ENSBTAG00000049800	ENSBTAT00000078705	10	91425433	91426725	+
ENSBTAG00000050877	ENSBTAT00000078709	13	56543258	56546979	-
ENSBTAG00000050674	ENSBTAT00000078714	15	14912277	14918147	-
ENSBTAG00000052350	ENSBTAT00000078745	9	9493608	9495291	-
ENSBTAG00000055019	ENSBTAT00000078753	22	53048385	53050341	-
ENSBTAG00000049375	ENSBTAT00000078775	21	26633852	26723967	+
ENSBTAG00000050415	ENSBTAT00000078777	16	67377278	67379958	-
ENSBTAG00000050342	ENSBTAT00000078779	3	119985957	119987671	+
ENSBTAG00000048604	ENSBTAT00000078791	13	49447109	49448847	+
ENSBTAG00000055167	ENSBTAT00000078793	15	73645143	73741234	+
ENSBTAG00000053520	ENSBTAT00000078797	17	60854284	60859014	-
ENSBTAG00000048683	ENSBTAT00000078803	24	59867308	59873713	+
ENSBTAG00000052094	ENSBTAT00000078811	25	2989913	2996470	+
ENSBTAG00000052783	ENSBTAT00000078820	2	28359603	28465250	-
ENSBTAG00000049242	ENSBTAT00000078830	17	8997020	9004777	+
ENSBTAG00000053349	ENSBTAT00000078833	8	14000869	14018039	-
ENSBTAG00000052066	ENSBTAT00000078840	10	53834952	53856101	+
ENSBTAG00000053754	ENSBTAT00000078848	10	66978452	66979465	+
ENSBTAG00000048701	ENSBTAT00000078866	1	141367982	141369478	+
ENSBTAG00000048443	ENSBTAT00000078867	16	12788383	12841101	+
ENSBTAG00000050544	ENSBTAT00000078873	14	20914665	20936605	-
ENSBTAG00000051239	ENSBTAT00000078887	X	76858256	76924124	+
ENSBTAG00000048541	ENSBTAT00000078894	10	2287881	2291785	+
ENSBTAG00000049059	ENSBTAT00000078930	14	16868693	16899145	-
ENSBTAG00000048400	ENSBTAT00000078948	13	41431376	41495307	-
ENSBTAG00000050940	ENSBTAT00000078965	18	17814422	17823572	+
ENSBTAG00000048411	ENSBTAT00000078975	18	16158319	16203026	-
ENSBTAG00000054796	ENSBTAT00000078987	7	19320952	19335534	+
ENSBTAG00000054652	ENSBTAT00000078989	12	48805738	49048411	-
ENSBTAG00000050993	ENSBTAT00000078991	18	47099300	47125426	+
ENSBTAG00000051362	ENSBTAT00000079002	5	49899198	49908149	-
ENSBTAG00000049548	ENSBTAT00000079026	10	101964655	101965454	-
ENSBTAG00000049683	ENSBTAT00000079060	20	5490442	5493229	+
ENSBTAG00000049640	ENSBTAT00000079083	18	59391349	59414228	-
ENSBTAG00000053422	ENSBTAT00000079093	22	57627793	57635749	+
ENSBTAG00000054124	ENSBTAT00000079096	16	77516694	77520229	+
ENSBTAG00000048460	ENSBTAT00000079097	23	40491571	40528230	+
ENSBTAG00000050421	ENSBTAT00000079145	8	100695390	100718671	-
ENSBTAG00000049957	ENSBTAT00000079148	12	76709639	76711091	+
ENSBTAG00000052819	ENSBTAT00000079156	3	9471796	9473187	+
ENSBTAG00000048535	ENSBTAT00000079157	24	41066770	41071466	+
ENSBTAG00000052965	ENSBTAT00000079159	10	20809980	20811819	+
ENSBTAG00000050886	ENSBTAT00000079167	9	80410545	80411997	-
ENSBTAG00000051276	ENSBTAT00000079170	13	16378979	16386191	+
ENSBTAG00000051775	ENSBTAT00000079173	7	3197634	3201074	+
ENSBTAG00000054037	ENSBTAT00000079174	7	53351333	53469929	+
ENSBTAG00000053382	ENSBTAT00000079176	14	26541532	26545427	+
ENSBTAG00000053822	ENSBTAT00000079190	25	1972054	1973328	-
ENSBTAG00000049512	ENSBTAT00000079198	15	70424361	70586726	-
ENSBTAG00000053572	ENSBTAT00000079212	18	35806297	35823433	+
ENSBTAG00000048807	ENSBTAT00000079226	3	30284222	30292919	+
ENSBTAG00000048955	ENSBTAT00000079231	NKLS02000774.1	49451	50324	+
ENSBTAG00000052293	ENSBTAT00000079233	2	129242710	129244721	+
ENSBTAG00000052990	ENSBTAT00000079237	12	71872003	71917661	-
ENSBTAG00000049462	ENSBTAT00000079245	28	42191424	42192494	+
ENSBTAG00000050861	ENSBTAT00000079293	4	112184180	112196007	+
ENSBTAG00000054653	ENSBTAT00000079301	3	3980891	4042389	-
ENSBTAG00000048413	ENSBTAT00000079305	17	2686325	2800712	-
ENSBTAG00000049281	ENSBTAT00000079310	1	83641191	83653084	-
ENSBTAG00000049835	ENSBTAT00000079330	14	12572667	12600673	-
ENSBTAG00000049003	ENSBTAT00000079335	21	2063125	2066013	+
ENSBTAG00000048964	ENSBTAT00000079340	14	2192456	2213198	-
ENSBTAG00000052583	ENSBTAT00000079351	1	153834039	153870059	+
ENSBTAG00000053265	ENSBTAT00000079371	16	63415985	63419770	-
ENSBTAG00000051048	ENSBTAT00000079374	13	74717695	74720491	+
ENSBTAG00000048336	ENSBTAT00000079381	3	16010350	16011223	+
ENSBTAG00000052693	ENSBTAT00000079385	8	85485974	85504773	+
ENSBTAG00000050972	ENSBTAT00000079391	2	120556431	120561951	+
ENSBTAG00000048413	ENSBTAT00000079395	17	2810921	2824490	-
ENSBTAG00000048367	ENSBTAT00000079404	9	96631666	96638016	+
ENSBTAG00000048953	ENSBTAT00000079406	1	129773782	129776305	-
ENSBTAG00000050314	ENSBTAT00000079418	19	36478191	36479851	+
ENSBTAG00000052679	ENSBTAT00000079439	3	56919248	56921816	-
ENSBTAG00000053844	ENSBTAT00000079443	26	48677923	48717023	-
ENSBTAG00000048669	ENSBTAT00000079468	20	8087671	8099189	+
ENSBTAG00000051034	ENSBTAT00000079477	16	24297061	24301245	+
ENSBTAG00000054291	ENSBTAT00000079484	17	68750859	68758111	-
ENSBTAG00000053664	ENSBTAT00000079508	23	28516280	28524677	-
ENSBTAG00000054306	ENSBTAT00000079532	11	858769	921076	+
ENSBTAG00000054248	ENSBTAT00000079543	7	61010343	61020035	+
ENSBTAG00000052346	ENSBTAT00000079554	22	3193774	3195805	+
ENSBTAG00000054639	ENSBTAT00000079558	18	23190352	23193138	-
ENSBTAG00000049854	ENSBTAT00000079578	16	42315235	42331786	-
ENSBTAG00000053915	ENSBTAT00000079580	10	57590716	57596693	+
ENSBTAG00000051362	ENSBTAT00000079581	5	49899198	49908149	-
ENSBTAG00000055121	ENSBTAT00000079596	2	20340622	20354042	+
ENSBTAG00000049261	ENSBTAT00000079600	6	97108473	97116657	+
ENSBTAG00000055098	ENSBTAT00000079604	6	117167955	117170558	-
ENSBTAG00000049918	ENSBTAT00000079619	27	13933436	14019105	-
ENSBTAG00000051247	ENSBTAT00000079628	26	37896228	37897644	+
ENSBTAG00000053269	ENSBTAT00000079633	8	83512986	83516065	-
ENSBTAG00000054473	ENSBTAT00000079659	X	36165416	36166678	+
ENSBTAG00000052742	ENSBTAT00000079675	22	30185462	30192807	+
ENSBTAG00000052273	ENSBTAT00000079684	11	88609368	88611625	+
ENSBTAG00000051271	ENSBTAT00000079689	6	116792106	116796110	-
ENSBTAG00000051748	ENSBTAT00000079690	14	24577095	24587122	-
ENSBTAG00000048499	ENSBTAT00000079695	13	78483738	78485025	-
ENSBTAG00000054798	ENSBTAT00000079702	17	14027583	14032983	+
ENSBTAG00000054508	ENSBTAT00000079727	8	61521917	61540553	+
ENSBTAG00000050944	ENSBTAT00000079748	18	62363963	62370641	+
ENSBTAG00000053333	ENSBTAT00000079757	4	36706643	36708001	+
ENSBTAG00000054155	ENSBTAT00000079767	1	146608203	146657899	+
ENSBTAG00000054748	ENSBTAT00000079769	22	21013018	21015245	-
ENSBTAG00000052914	ENSBTAT00000079773	7	98301575	98313308	+
ENSBTAG00000049779	ENSBTAT00000079791	17	68674620	68680638	-
ENSBTAG00000049105	ENSBTAT00000079797	24	34192631	34195610	-
ENSBTAG00000052364	ENSBTAT00000079801	3	77013808	77037672	-
ENSBTAG00000049747	ENSBTAT00000079804	16	75572249	75573334	-
ENSBTAG00000054240	ENSBTAT00000079817	22	7938983	7963277	+
ENSBTAG00000049242	ENSBTAT00000079823	17	8988477	9006090	+
ENSBTAG00000048936	ENSBTAT00000079824	6	105829090	105862463	+
ENSBTAG00000050339	ENSBTAT00000079831	17	14776174	14790364	+
ENSBTAG00000050065	ENSBTAT00000079837	20	70034654	70037820	-
ENSBTAG00000049825	ENSBTAT00000079849	5	119329428	119333044	-
ENSBTAG00000049942	ENSBTAT00000079882	3	13500082	13506052	+
ENSBTAG00000048545	ENSBTAT00000079891	8	40008869	40029867	+
ENSBTAG00000049539	ENSBTAT00000079893	3	116138425	116149407	-
ENSBTAG00000052185	ENSBTAT00000079903	12	75010245	75022843	+
ENSBTAG00000053888	ENSBTAT00000079924	6	117598200	117599835	-
ENSBTAG00000048887	ENSBTAT00000079931	10	97156891	97169381	+
ENSBTAG00000050636	ENSBTAT00000079934	7	54705927	54721082	+
ENSBTAG00000052934	ENSBTAT00000079945	4	118160153	118162532	-
ENSBTAG00000054959	ENSBTAT00000079954	11	104414460	104417019	-
ENSBTAG00000053609	ENSBTAT00000079962	7	82847789	82872975	-
ENSBTAG00000048498	ENSBTAT00000079966	20	58186301	58224434	-
ENSBTAG00000051708	ENSBTAT00000079969	6	59356641	59379510	+
ENSBTAG00000052242	ENSBTAT00000079992	13	18449975	18466359	+
ENSBTAG00000050585	ENSBTAT00000079997	NKLS02000137.1	12403	26223	-
ENSBTAG00000051137	ENSBTAT00000080011	4	26624419	26746600	+
ENSBTAG00000050003	ENSBTAT00000080014	13	42893622	42900368	-
ENSBTAG00000048831	ENSBTAT00000080022	16	3279530	3283136	-
ENSBTAG00000053641	ENSBTAT00000080030	13	43897373	43920366	+
ENSBTAG00000054487	ENSBTAT00000080040	20	7338678	7343939	+
ENSBTAG00000054676	ENSBTAT00000080045	1	46267835	46298797	+
ENSBTAG00000050007	ENSBTAT00000080055	28	26247824	26254850	+
ENSBTAG00000050319	ENSBTAT00000080066	9	63785870	63789237	+
ENSBTAG00000050666	ENSBTAT00000080095	3	17262052	17263423	-
ENSBTAG00000053860	ENSBTAT00000080104	24	2736362	2757313	+
ENSBTAG00000053863	ENSBTAT00000080119	6	117370642	117371895	-
ENSBTAG00000049927	ENSBTAT00000080124	2	114323416	114340934	-
ENSBTAG00000052601	ENSBTAT00000080136	12	3008464	3045091	-
ENSBTAG00000048480	ENSBTAT00000080138	29	28597054	28790842	+
ENSBTAG00000049763	ENSBTAT00000080142	20	13320892	13338809	+
ENSBTAG00000052885	ENSBTAT00000080148	11	71233214	71262921	-
ENSBTAG00000051547	ENSBTAT00000080149	14	19828958	19839870	+
ENSBTAG00000050058	ENSBTAT00000080150	3	18676000	18677838	+
ENSBTAG00000052783	ENSBTAT00000080163	2	28359616	28426771	-
ENSBTAG00000052839	ENSBTAT00000080181	8	22726034	22736753	-
ENSBTAG00000050766	ENSBTAT00000080186	11	70835449	70843573	+
ENSBTAG00000050286	ENSBTAT00000080199	27	26383630	26400889	+
ENSBTAG00000053328	ENSBTAT00000080200	4	42292576	42293599	+
ENSBTAG00000051959	ENSBTAT00000080211	11	50043137	50091765	+
ENSBTAG00000054148	ENSBTAT00000080223	25	2533792	2537079	+
ENSBTAG00000054995	ENSBTAT00000080224	8	97162258	97166056	-
ENSBTAG00000053846	ENSBTAT00000080225	23	36666891	36669029	+
ENSBTAG00000052066	ENSBTAT00000080239	10	53835013	53856101	+
ENSBTAG00000052117	ENSBTAT00000080255	12	82558026	82559911	-
ENSBTAG00000049281	ENSBTAT00000080261	1	83642463	83645913	-
ENSBTAG00000052552	ENSBTAT00000080265	29	42783002	42786478	-
ENSBTAG00000052650	ENSBTAT00000080283	20	35949939	35952005	-
ENSBTAG00000051529	ENSBTAT00000080288	13	58595264	58597510	+
ENSBTAG00000048896	ENSBTAT00000080294	2	20733999	20738927	-
ENSBTAG00000053450	ENSBTAT00000080300	19	36779155	36786066	-
ENSBTAG00000051818	ENSBTAT00000080301	4	65785076	65805893	+
ENSBTAG00000050452	ENSBTAT00000080320	28	3594488	3596135	-
ENSBTAG00000052104	ENSBTAT00000080323	20	10871695	10944081	+
ENSBTAG00000050995	ENSBTAT00000080363	22	12593966	12609757	+
ENSBTAG00000054750	ENSBTAT00000080390	5	8441343	8645675	+
ENSBTAG00000054451	ENSBTAT00000080391	17	44006655	44008029	+
ENSBTAG00000050125	ENSBTAT00000080402	17	61082425	61085624	-
ENSBTAG00000052288	ENSBTAT00000080404	NKLS02001443.1	5030	7570	-
ENSBTAG00000048754	ENSBTAT00000080410	17	70144524	70146834	+
ENSBTAG00000050297	ENSBTAT00000080411	3	80327043	80328466	+
ENSBTAG00000048401	ENSBTAT00000080420	25	35564665	35565731	+
ENSBTAG00000051875	ENSBTAT00000080423	7	109307588	109312865	+
ENSBTAG00000054457	ENSBTAT00000080462	22	129536	137244	-
ENSBTAG00000054956	ENSBTAT00000080463	22	22587158	22637366	+
ENSBTAG00000049266	ENSBTAT00000080467	8	80200582	80203278	+
ENSBTAG00000052527	ENSBTAT00000080472	25	37952815	37955068	-
ENSBTAG00000052294	ENSBTAT00000080477	23	30026121	30031573	-
ENSBTAG00000050807	ENSBTAT00000080479	3	119949840	119952665	-
ENSBTAG00000053563	ENSBTAT00000080506	3	13522686	13525908	+
ENSBTAG00000051359	ENSBTAT00000080543	10	12163699	12166569	-
ENSBTAG00000048611	ENSBTAT00000080570	28	18765937	18928370	-
ENSBTAG00000053640	ENSBTAT00000080574	5	61674082	61685404	+
ENSBTAG00000054948	ENSBTAT00000080575	21	2030848	2049738	+
ENSBTAG00000048319	ENSBTAT00000080577	13	23527416	23530507	-
ENSBTAG00000054363	ENSBTAT00000080606	11	103916535	103921096	+
ENSBTAG00000053704	ENSBTAT00000080614	20	37930504	37934900	-
ENSBTAG00000054053	ENSBTAT00000080643	29	41155326	41157313	-
ENSBTAG00000052739	ENSBTAT00000080647	5	99713384	99722901	+
ENSBTAG00000048986	ENSBTAT00000080666	29	50099755	50116842	+
ENSBTAG00000050310	ENSBTAT00000080678	24	34019397	34042517	-
ENSBTAG00000053312	ENSBTAT00000080681	17	66959482	66961685	-
ENSBTAG00000055238	ENSBTAT00000080692	9	36526475	36531374	+
ENSBTAG00000052647	ENSBTAT00000080701	X	52807593	52809157	+
ENSBTAG00000048411	ENSBTAT00000080721	18	16158319	16314980	-
ENSBTAG00000048719	ENSBTAT00000080741	5	85456819	85627596	+
ENSBTAG00000051923	ENSBTAT00000080752	2	30499790	30505922	+
ENSBTAG00000052706	ENSBTAT00000080754	6	117702305	117704216	-
ENSBTAG00000052066	ENSBTAT00000080757	10	53824799	53825969	+
ENSBTAG00000051018	ENSBTAT00000080780	X	3323827	3356482	+
ENSBTAG00000049363	ENSBTAT00000080781	24	48633910	48638132	+
ENSBTAG00000054071	ENSBTAT00000080790	17	4981055	4983958	-
ENSBTAG00000051294	ENSBTAT00000080800	3	107854072	107859638	-
ENSBTAG00000053011	ENSBTAT00000080803	14	30211580	30213886	-
ENSBTAG00000051408	ENSBTAT00000080804	4	79279928	79285525	+
ENSBTAG00000048867	ENSBTAT00000080812	5	32333604	32349222	+
ENSBTAG00000049789	ENSBTAT00000080814	14	62942473	62976772	+
ENSBTAG00000054056	ENSBTAT00000080853	17	29188651	29308083	-
ENSBTAG00000051444	ENSBTAT00000080864	7	55310200	55312271	+
ENSBTAG00000052920	ENSBTAT00000080869	4	118038804	118085293	-
ENSBTAG00000054869	ENSBTAT00000080877	10	57691317	57701117	+
ENSBTAG00000053525	ENSBTAT00000080878	X	18497848	18499403	+
ENSBTAG00000053055	ENSBTAT00000080889	17	58377229	58378653	-
ENSBTAG00000050252	ENSBTAT00000080906	29	46603761	46624255	+
ENSBTAG00000053306	ENSBTAT00000080910	2	104792733	104809616	+
ENSBTAG00000052427	ENSBTAT00000080916	11	41666445	41670463	+
ENSBTAG00000048332	ENSBTAT00000080917	2	62253422	62263459	+
ENSBTAG00000052839	ENSBTAT00000080931	8	22680433	22736492	-
ENSBTAG00000050503	ENSBTAT00000080941	2	119384950	119397627	+
ENSBTAG00000050765	ENSBTAT00000080977	7	43148595	43151932	-
ENSBTAG00000050985	ENSBTAT00000080982	28	1329113	1348107	+
ENSBTAG00000055308	ENSBTAT00000080988	26	49964030	49971258	+
ENSBTAG00000052749	ENSBTAT00000080991	27	17013387	17029936	-
ENSBTAG00000051195	ENSBTAT00000081014	14	69052293	69055309	-
ENSBTAG00000048955	ENSBTAT00000081034	NKLS02000774.1	49451	50324	+
ENSBTAG00000052424	ENSBTAT00000081037	26	18447157	18452228	+
ENSBTAG00000052763	ENSBTAT00000081038	19	42387164	42390885	+
ENSBTAG00000049059	ENSBTAT00000081048	14	16868693	16915673	-
ENSBTAG00000048590	ENSBTAT00000081052	17	4972379	4980093	-
ENSBTAG00000051553	ENSBTAT00000081057	16	13080542	13106135	-
ENSBTAG00000054102	ENSBTAT00000081059	19	62280319	62284761	-
ENSBTAG00000049356	ENSBTAT00000081073	14	13819730	13824431	+
ENSBTAG00000052376	ENSBTAT00000081092	17	33991881	34106677	-
ENSBTAG00000048908	ENSBTAT00000081106	24	33275696	33287553	+
ENSBTAG00000055121	ENSBTAT00000081109	2	20350722	20354042	+
ENSBTAG00000050275	ENSBTAT00000081115	12	17282090	17295765	+
ENSBTAG00000052797	ENSBTAT00000081116	28	42127568	42131268	-
ENSBTAG00000054645	ENSBTAT00000081122	2	128245546	128251636	-
ENSBTAG00000049400	ENSBTAT00000081131	14	1391590	1393699	-
ENSBTAG00000048448	ENSBTAT00000081174	21	65849195	65853111	+
ENSBTAG00000052111	ENSBTAT00000081193	25	10029228	10045143	-
ENSBTAG00000052365	ENSBTAT00000081195	4	106431235	106462571	-
ENSBTAG00000051777	ENSBTAT00000081200	21	69779334	69783607	+
ENSBTAG00000050196	ENSBTAT00000081230	21	65885568	65888543	+
ENSBTAG00000050958	ENSBTAT00000081235	X	54922617	54944801	+
ENSBTAG00000050075	ENSBTAT00000081236	7	3135255	3136454	-
ENSBTAG00000050036	ENSBTAT00000081240	18	8570465	8574835	-
ENSBTAG00000055167	ENSBTAT00000081245	15	73677333	73768867	+
ENSBTAG00000049230	ENSBTAT00000081248	6	117184429	117202005	-
ENSBTAG00000053678	ENSBTAT00000081266	8	97479095	97485478	+
ENSBTAG00000051635	ENSBTAT00000081270	6	110818025	110843467	-
ENSBTAG00000055211	ENSBTAT00000081281	8	87447816	87513009	+
ENSBTAG00000055006	ENSBTAT00000081292	NKLS02000412.1	155151	163269	-
ENSBTAG00000050363	ENSBTAT00000081294	25	10181051	10189260	-
ENSBTAG00000053289	ENSBTAT00000081295	19	38795095	38803701	+
ENSBTAG00000050297	ENSBTAT00000081296	3	80327486	80335556	+
ENSBTAG00000048972	ENSBTAT00000081298	16	49990994	49994676	+
ENSBTAG00000054930	ENSBTAT00000081302	26	49101703	49154514	+
ENSBTAG00000054084	ENSBTAT00000081312	27	6107796	6117598	+
ENSBTAG00000051456	ENSBTAT00000081318	6	1349181	1653702	+
ENSBTAG00000050678	ENSBTAT00000081343	5	84614210	84619032	-
ENSBTAG00000052038	ENSBTAT00000081346	23	50961786	50969997	+
ENSBTAG00000050478	ENSBTAT00000081350	1	145195194	145197717	-
ENSBTAG00000049908	ENSBTAT00000081351	28	14565686	14567264	+
ENSBTAG00000052601	ENSBTAT00000081357	12	3016454	3045091	-
ENSBTAG00000050407	ENSBTAT00000081363	28	16149886	16154736	+
ENSBTAG00000054263	ENSBTAT00000081365	21	36012637	36161541	-
ENSBTAG00000048909	ENSBTAT00000081369	11	3015426	3032989	+
ENSBTAG00000052866	ENSBTAT00000081393	3	13054147	13063008	-
ENSBTAG00000054451	ENSBTAT00000081401	17	44000826	44008029	+
ENSBTAG00000054956	ENSBTAT00000081419	22	22601115	22637366	+
ENSBTAG00000054163	ENSBTAT00000081435	15	27056447	27066928	-
ENSBTAG00000052558	ENSBTAT00000081442	26	42981774	42989538	-
ENSBTAG00000049151	ENSBTAT00000081444	27	8664638	8667964	+
ENSBTAG00000052082	ENSBTAT00000081448	29	33041182	33042335	-
ENSBTAG00000050854	ENSBTAT00000081449	19	40286269	40287965	+
ENSBTAG00000050269	ENSBTAT00000081465	13	38024463	38032742	-
ENSBTAG00000049057	ENSBTAT00000081466	16	30393168	30400840	+
ENSBTAG00000051276	ENSBTAT00000081470	13	16353180	16386191	+
ENSBTAG00000053915	ENSBTAT00000081473	10	57590716	57593306	+
ENSBTAG00000052290	ENSBTAT00000081485	20	62498772	62513638	-
ENSBTAG00000050261	ENSBTAT00000081506	8	30110859	30113168	+
ENSBTAG00000048590	ENSBTAT00000081509	17	4975641	4980093	-
ENSBTAG00000050716	ENSBTAT00000081512	25	10148445	10158946	-
ENSBTAG00000053539	ENSBTAT00000081518	9	99521383	99534097	+
ENSBTAG00000024437	ENSBTAT00000081526	3	17076678	17079586	+
ENSBTAG00000049918	ENSBTAT00000081536	27	13932891	14019105	-
ENSBTAG00000055063	ENSBTAT00000081540	24	62124947	62152841	+
ENSBTAG00000048588	ENSBTAT00000081546	18	20027143	20061623	-
ENSBTAG00000051108	ENSBTAT00000081550	7	24377572	24380035	+
ENSBTAG00000052066	ENSBTAT00000081567	10	53824063	53845877	+
ENSBTAG00000055199	ENSBTAT00000081583	14	22058467	22073263	-
ENSBTAG00000053926	ENSBTAT00000081584	10	20705151	20707861	-
ENSBTAG00000052775	ENSBTAT00000081587	10	101830189	101834706	+
ENSBTAG00000052082	ENSBTAT00000081598	29	33036823	33042747	-
ENSBTAG00000050701	ENSBTAT00000081601	7	22613261	22619905	+
ENSBTAG00000053559	ENSBTAT00000081604	1	150539707	150541753	-
ENSBTAG00000049724	ENSBTAT00000081609	5	113883781	113903956	+
ENSBTAG00000051518	ENSBTAT00000081614	6	88720502	88741984	+
ENSBTAG00000050182	ENSBTAT00000081632	3	53488572	53529119	+
ENSBTAG00000049023	ENSBTAT00000081645	12	26625368	26707511	+
ENSBTAG00000048728	ENSBTAT00000081646	24	57740718	57744102	+
ENSBTAG00000049859	ENSBTAT00000081657	10	100816545	100821622	+
ENSBTAG00000048719	ENSBTAT00000081678	5	85456819	85625796	+
ENSBTAG00000053289	ENSBTAT00000081691	19	38795737	38802848	+
ENSBTAG00000053947	ENSBTAT00000081708	5	19069363	19073697	+
ENSBTAG00000049738	ENSBTAT00000081713	11	8916821	8948761	-
ENSBTAG00000054159	ENSBTAT00000081715	4	117548325	117555704	+
ENSBTAG00000051091	ENSBTAT00000081718	10	34283930	34331506	+
ENSBTAG00000052040	ENSBTAT00000081719	X	37435433	37438723	-
ENSBTAG00000054651	ENSBTAT00000081721	20	22858616	22868589	-
ENSBTAG00000050928	ENSBTAT00000081722	11	105134087	105136696	-
ENSBTAG00000054682	ENSBTAT00000081727	7	63654018	63898301	+
ENSBTAG00000054349	ENSBTAT00000081753	28	43529036	43547641	+
ENSBTAG00000048511	ENSBTAT00000081778	18	53132124	53138383	+
ENSBTAG00000052722	ENSBTAT00000081786	3	58498171	58505435	+
ENSBTAG00000049378	ENSBTAT00000081788	13	54741488	54749500	-
ENSBTAG00000049077	ENSBTAT00000081799	19	60991106	61017348	-
ENSBTAG00000049623	ENSBTAT00000081806	20	31300181	31304035	+
ENSBTAG00000054912	ENSBTAT00000081811	14	37314661	37320969	+
ENSBTAG00000049602	ENSBTAT00000081812	15	20160194	20163247	+
ENSBTAG00000050891	ENSBTAT00000081813	16	55234390	55235094	-
ENSBTAG00000048448	ENSBTAT00000081819	21	65852309	65854745	+
ENSBTAG00000049149	ENSBTAT00000081825	27	17260791	17397347	-
ENSBTAG00000054787	ENSBTAT00000081837	18	6582538	6601523	-
ENSBTAG00000050626	ENSBTAT00000081838	23	24559298	24573333	+
ENSBTAG00000051735	ENSBTAT00000081852	26	34450629	34469559	-
ENSBTAG00000053277	ENSBTAT00000081855	11	78618779	78623286	-
ENSBTAG00000052617	ENSBTAT00000081856	5	99025895	99039979	+
ENSBTAG00000048442	ENSBTAT00000081858	1	121263775	121340869	+
ENSBTAG00000048502	ENSBTAT00000081872	9	99054550	99081437	+
ENSBTAG00000054793	ENSBTAT00000081887	19	54271537	54275883	+
ENSBTAG00000049683	ENSBTAT00000081904	20	5490667	5493229	+
ENSBTAG00000053181	ENSBTAT00000081908	NKLS02002170.1	330336	331354	+
ENSBTAG00000049572	ENSBTAT00000081909	5	98454673	98458164	-
ENSBTAG00000053371	ENSBTAT00000081915	3	58016771	58037455	+
ENSBTAG00000050658	ENSBTAT00000081922	X	34128264	34137798	+
ENSBTAG00000052640	ENSBTAT00000081929	10	58937411	58939004	-
ENSBTAG00000049786	ENSBTAT00000081969	27	4270279	4275480	-
ENSBTAG00000055234	ENSBTAT00000081972	21	11770003	11773713	+
ENSBTAG00000051209	ENSBTAT00000081973	6	22446218	22453207	+
ENSBTAG00000050654	ENSBTAT00000081974	18	4429593	4432742	+
ENSBTAG00000050706	ENSBTAT00000081977	7	87928705	87970398	+
ENSBTAG00000050972	ENSBTAT00000081980	2	120556431	120561951	+
ENSBTAG00000049337	ENSBTAT00000081982	2	109376924	109424594	-
ENSBTAG00000048646	ENSBTAT00000081988	11	85128330	85146771	-
ENSBTAG00000051873	ENSBTAT00000082000	23	49096876	49107874	-
ENSBTAG00000053462	ENSBTAT00000082034	26	50789940	50791369	+
ENSBTAG00000050792	ENSBTAT00000082046	17	61556405	61684785	-
ENSBTAG00000048741	ENSBTAT00000082057	5	119267046	119288533	+
ENSBTAG00000050177	ENSBTAT00000082059	14	19755862	19773714	+
ENSBTAG00000054697	ENSBTAT00000082060	3	93223851	93229911	-
ENSBTAG00000052403	ENSBTAT00000082066	21	33529696	33530981	+
ENSBTAG00000053704	ENSBTAT00000082084	20	37926761	37934900	-
ENSBTAG00000053163	ENSBTAT00000082093	12	19436898	19445286	+
ENSBTAG00000050816	ENSBTAT00000082101	27	32397477	32400885	+
ENSBTAG00000054494	ENSBTAT00000082112	1	63893356	63921879	+
ENSBTAG00000048887	ENSBTAT00000082117	10	97156891	97207607	+
ENSBTAG00000050671	ENSBTAT00000082125	23	36493500	36516957	-
ENSBTAG00000052225	ENSBTAT00000082137	12	16904675	17042676	+
ENSBTAG00000050772	ENSBTAT00000082143	7	92889243	93014993	-
ENSBTAG00000049548	ENSBTAT00000082161	10	101964655	101968366	-
ENSBTAG00000050024	ENSBTAT00000082168	29	10837798	10842115	-
ENSBTAG00000051111	ENSBTAT00000082173	21	33076909	33116939	-
ENSBTAG00000050487	ENSBTAT00000082178	7	52852396	52894661	-
ENSBTAG00000048969	ENSBTAT00000082179	13	42524410	42525905	-
ENSBTAG00000048918	ENSBTAT00000082181	19	50079855	50082870	+
ENSBTAG00000053535	ENSBTAT00000082187	13	20039051	20048031	-
ENSBTAG00000049331	ENSBTAT00000082198	23	7888317	7890086	+
ENSBTAG00000048529	ENSBTAT00000082200	23	51776796	51803006	+
ENSBTAG00000050309	ENSBTAT00000082201	11	73955064	73957787	-
ENSBTAG00000050406	ENSBTAT00000082254	7	98006642	98008873	+
ENSBTAG00000050069	ENSBTAT00000082267	12	65451295	65478397	+
ENSBTAG00000055177	ENSBTAT00000082278	X	24454626	24456770	+
ENSBTAG00000052115	ENSBTAT00000082280	9	28108619	28114975	+
ENSBTAG00000048413	ENSBTAT00000082284	17	2797108	2824490	-
ENSBTAG00000049395	ENSBTAT00000082286	5	115851687	115868151	-
ENSBTAG00000051709	ENSBTAT00000082288	28	2466025	2469922	+
ENSBTAG00000050145	ENSBTAT00000082301	25	39208045	39210056	-
ENSBTAG00000048700	ENSBTAT00000082316	12	36011639	36021191	-
ENSBTAG00000049824	ENSBTAT00000082333	6	85666770	85669336	+
ENSBTAG00000054442	ENSBTAT00000082334	2	48061504	48181419	-
ENSBTAG00000053064	ENSBTAT00000082362	X	32679615	32689077	+
ENSBTAG00000049736	ENSBTAT00000082375	18	58390922	58413756	+
ENSBTAG00000050973	ENSBTAT00000082382	5	68823081	68861800	+
ENSBTAG00000050108	ENSBTAT00000082387	13	63784806	63789930	+
ENSBTAG00000053503	ENSBTAT00000082388	1	74675757	74698158	+
ENSBTAG00000052188	ENSBTAT00000082402	21	65467447	65596776	+
ENSBTAG00000051933	ENSBTAT00000082403	16	36218494	36230279	+
ENSBTAG00000054807	ENSBTAT00000082412	19	57749567	57751732	-
ENSBTAG00000052276	ENSBTAT00000082413	11	16126552	16127694	+
ENSBTAG00000054593	ENSBTAT00000082416	24	2973404	2987732	+
ENSBTAG00000054718	ENSBTAT00000082419	13	44422479	44428190	-
ENSBTAG00000054405	ENSBTAT00000082425	8	8227843	8229987	+
ENSBTAG00000049187	ENSBTAT00000082435	22	58420147	58421148	+
ENSBTAG00000049718	ENSBTAT00000082461	11	105803551	105806897	+
ENSBTAG00000049390	ENSBTAT00000082466	8	24298297	24336183	+
ENSBTAG00000053094	ENSBTAT00000082472	28	33414344	33420725	-
ENSBTAG00000053205	ENSBTAT00000082486	20	8025966	8027066	-
ENSBTAG00000050162	ENSBTAT00000082487	12	78293637	78295003	+
ENSBTAG00000053403	ENSBTAT00000082491	13	65202706	65206720	+
ENSBTAG00000053556	ENSBTAT00000082502	25	3465598	3467894	-
ENSBTAG00000053640	ENSBTAT00000082508	5	61674082	61677467	+
ENSBTAG00000051764	ENSBTAT00000082512	13	11123442	11129437	+
ENSBTAG00000048449	ENSBTAT00000082514	11	62739121	62742232	-
ENSBTAG00000054786	ENSBTAT00000082542	7	30101970	30108438	-
ENSBTAG00000053579	ENSBTAT00000082551	23	51760848	51773921	+
ENSBTAG00000054657	ENSBTAT00000082559	20	37819257	37824379	+
ENSBTAG00000048404	ENSBTAT00000082562	11	85349853	85363083	+
ENSBTAG00000049087	ENSBTAT00000082586	13	69239616	69241015	-
ENSBTAG00000049886	ENSBTAT00000082616	5	23673800	23702986	-
ENSBTAG00000051113	ENSBTAT00000082624	22	37674118	37707258	-
ENSBTAG00000049355	ENSBTAT00000082626	20	14333575	14336410	+
ENSBTAG00000048403	ENSBTAT00000082628	5	61701966	61704268	+
ENSBTAG00000050153	ENSBTAT00000082639	NKLS02001366.1	2701	10550	+
ENSBTAG00000048489	ENSBTAT00000082658	5	98522812	98525998	-
ENSBTAG00000053288	ENSBTAT00000082665	X	405983	438321	+
ENSBTAG00000050280	ENSBTAT00000082668	19	14055692	14075277	-
ENSBTAG00000052232	ENSBTAT00000082682	1	72057854	72061911	-
ENSBTAG00000054740	ENSBTAT00000082700	16	80585034	80586083	+
ENSBTAG00000052722	ENSBTAT00000082721	3	58498112	58579144	+
ENSBTAG00000051443	ENSBTAT00000082724	28	31130350	31132816	+
ENSBTAG00000052860	ENSBTAT00000082727	11	66118942	66125752	+
ENSBTAG00000054337	ENSBTAT00000082732	1	20436469	20583230	-
ENSBTAG00000051737	ENSBTAT00000082748	17	60953614	60981901	-
ENSBTAG00000048520	ENSBTAT00000082750	21	54970087	54971692	-
ENSBTAG00000051570	ENSBTAT00000082771	18	12672680	12681085	-
ENSBTAG00000048438	ENSBTAT00000082783	2	101000492	101012178	-
ENSBTAG00000049003	ENSBTAT00000082784	21	2060216	2066013	+
ENSBTAG00000050698	ENSBTAT00000082805	14	76762728	76772304	+
ENSBTAG00000053745	ENSBTAT00000082807	NKLS02000412.1	76470	90152	-
ENSBTAG00000052735	ENSBTAT00000082831	8	22841638	22844259	+
ENSBTAG00000049664	ENSBTAT00000082835	4	94961149	94982345	-
ENSBTAG00000052022	ENSBTAT00000082845	21	67903237	67906000	-
ENSBTAG00000054948	ENSBTAT00000082856	21	2024252	2032159	+
ENSBTAG00000050524	ENSBTAT00000082860	21	63927109	63950331	-
ENSBTAG00000053780	ENSBTAT00000082874	15	22688283	22795624	+
ENSBTAG00000049915	ENSBTAT00000082877	5	25949624	25972457	-
ENSBTAG00000052585	ENSBTAT00000082878	4	105467992	105470175	+
ENSBTAG00000049246	ENSBTAT00000082881	13	22591430	22598156	-
ENSBTAG00000051798	ENSBTAT00000082907	21	68188793	68190267	+
ENSBTAG00000051720	ENSBTAT00000082911	X	37485138	37487614	-
ENSBTAG00000052081	ENSBTAT00000082922	8	6536827	6539275	+
ENSBTAG00000048909	ENSBTAT00000082935	11	3007408	3032989	+
ENSBTAG00000052330	ENSBTAT00000082937	22	30062024	30067701	+
ENSBTAG00000052167	ENSBTAT00000082955	9	103226150	103226815	-
ENSBTAG00000049597	ENSBTAT00000082977	4	118714162	118717431	+
ENSBTAG00000048568	ENSBTAT00000082997	26	41419862	41423970	-
ENSBTAG00000050113	ENSBTAT00000083001	22	36470944	36573030	-
ENSBTAG00000051354	ENSBTAT00000083003	22	44531859	44539030	-
ENSBTAG00000050039	ENSBTAT00000083014	4	70153381	70162251	-
ENSBTAG00000052059	ENSBTAT00000083019	14	12458111	12535034	-
ENSBTAG00000051696	ENSBTAT00000083020	27	18995040	18998403	-
ENSBTAG00000051730	ENSBTAT00000083033	NKLS02002005.1	67957	69416	-
ENSBTAG00000055304	ENSBTAT00000083039	9	102448610	102449701	-
ENSBTAG00000049049	ENSBTAT00000083044	18	35091552	35101786	+
ENSBTAG00000051748	ENSBTAT00000083068	14	24580308	24587122	-
ENSBTAG00000053856	ENSBTAT00000083080	21	2093503	2120881	+
ENSBTAG00000054236	ENSBTAT00000083086	26	31611161	31612805	+
ENSBTAG00000052898	ENSBTAT00000083090	11	103731051	103736979	-
ENSBTAG00000053295	ENSBTAT00000083122	3	116044911	116051383	-
ENSBTAG00000048387	ENSBTAT00000083147	18	3028940	3063597	+
ENSBTAG00000052551	ENSBTAT00000083160	13	67565018	67567242	+
ENSBTAG00000053791	ENSBTAT00000083166	16	50503873	50508942	-
ENSBTAG00000048770	ENSBTAT00000083167	6	102954780	102960723	-
ENSBTAG00000054434	ENSBTAT00000083176	13	34757603	34824931	-
ENSBTAG00000052078	ENSBTAT00000083187	25	34334337	34338041	+
ENSBTAG00000049855	ENSBTAT00000083194	4	94734002	94797212	-
ENSBTAG00000050045	ENSBTAT00000083197	5	23899622	23901264	-
ENSBTAG00000049826	ENSBTAT00000083214	8	104148385	104170009	+
ENSBTAG00000048873	ENSBTAT00000083223	18	53045097	53050026	+
ENSBTAG00000051933	ENSBTAT00000083232	16	36226586	36239510	+
ENSBTAG00000048460	ENSBTAT00000083242	23	40416808	40440406	+
ENSBTAG00000049485	ENSBTAT00000083244	16	44050826	44064010	+
ENSBTAG00000051960	ENSBTAT00000083280	4	79150090	79219655	-
ENSBTAG00000052509	ENSBTAT00000083284	17	40783167	40794750	-
ENSBTAG00000049409	ENSBTAT00000083286	8	63025993	63037905	-
ENSBTAG00000055042	ENSBTAT00000083297	1	92874984	92990941	-
ENSBTAG00000050042	ENSBTAT00000083310	6	69903779	69914246	-
ENSBTAG00000052352	ENSBTAT00000083313	23	7737026	7738241	+
ENSBTAG00000054753	ENSBTAT00000083325	X	89920210	89922619	-
ENSBTAG00000052032	ENSBTAT00000083327	9	53762297	53879543	-
ENSBTAG00000052040	ENSBTAT00000083330	X	37435433	37438723	-
ENSBTAG00000050775	ENSBTAT00000083338	25	42070624	42075411	+
ENSBTAG00000054381	ENSBTAT00000083354	21	69068338	69069429	-
ENSBTAG00000049927	ENSBTAT00000083360	2	114323416	114340934	-
ENSBTAG00000055263	ENSBTAT00000083373	22	29081745	29085846	+
ENSBTAG00000048544	ENSBTAT00000083377	23	36460748	36465322	-
ENSBTAG00000049375	ENSBTAT00000083382	21	26635117	26723967	+
ENSBTAG00000054886	ENSBTAT00000083398	17	42581950	42587383	+
ENSBTAG00000049100	ENSBTAT00000083401	10	68172973	68357513	+
ENSBTAG00000055086	ENSBTAT00000083429	17	25081516	25082297	+
ENSBTAG00000051237	ENSBTAT00000083431	16	36199250	36292952	-
ENSBTAG00000052927	ENSBTAT00000083443	14	80370677	80419697	-
ENSBTAG00000049095	ENSBTAT00000083458	1	85315389	85503532	+
ENSBTAG00000050654	ENSBTAT00000083465	18	4430262	4431929	+
ENSBTAG00000048982	ENSBTAT00000083467	17	53500761	53503499	+
ENSBTAG00000054664	ENSBTAT00000083471	7	37573462	37587817	+
ENSBTAG00000051264	ENSBTAT00000083473	18	12502993	12583790	-
ENSBTAG00000051229	ENSBTAT00000083496	29	91608	96096	-
ENSBTAG00000051227	ENSBTAT00000083516	18	58815912	58818226	-
ENSBTAG00000051264	ENSBTAT00000083517	18	12478166	12503461	-
ENSBTAG00000051175	ENSBTAT00000083519	8	1318380	1319932	+
ENSBTAG00000052897	ENSBTAT00000083525	14	6899234	6904106	-
ENSBTAG00000048544	ENSBTAT00000083528	23	36224039	36348522	-
ENSBTAG00000054415	ENSBTAT00000083536	22	17875652	17885092	+
ENSBTAG00000051765	ENSBTAT00000083556	3	16832974	16835826	+
ENSBTAG00000049632	ENSBTAT00000083572	NKLS02002204.1	54070	86579	-
ENSBTAG00000054798	ENSBTAT00000083589	17	14019854	14032983	+
ENSBTAG00000054562	ENSBTAT00000083595	5	116960821	116966569	+
ENSBTAG00000053850	ENSBTAT00000083601	25	25899988	25903444	-
ENSBTAG00000051427	ENSBTAT00000083607	23	52016534	52037651	-
ENSBTAG00000051557	ENSBTAT00000083618	13	47840522	47866134	+
ENSBTAG00000052982	ENSBTAT00000083622	20	71463876	71466584	-
ENSBTAG00000048685	ENSBTAT00000083634	19	59544583	59551858	-
ENSBTAG00000048449	ENSBTAT00000083646	11	62739121	62797273	-
ENSBTAG00000049690	ENSBTAT00000083660	21	13850720	13854885	-
ENSBTAG00000053964	ENSBTAT00000083661	4	59762231	59766221	+
ENSBTAG00000049724	ENSBTAT00000083677	5	113882866	113903956	+
ENSBTAG00000049267	ENSBTAT00000083680	9	18706677	18726739	+
ENSBTAG00000051539	ENSBTAT00000083689	23	28965395	28967670	+
ENSBTAG00000050024	ENSBTAT00000083690	29	10837798	10842115	-
ENSBTAG00000053010	ENSBTAT00000083697	16	75825896	75841153	-
ENSBTAG00000054071	ENSBTAT00000083713	17	4980950	4988534	-
ENSBTAG00000050620	ENSBTAT00000083716	22	57370586	57382203	+
ENSBTAG00000048871	ENSBTAT00000083723	13	69373089	69374544	-
ENSBTAG00000049542	ENSBTAT00000083734	7	68378833	68392759	-
ENSBTAG00000052885	ENSBTAT00000083763	11	71231888	71233387	-
ENSBTAG00000050298	ENSBTAT00000083765	25	2192654	2200176	-
ENSBTAG00000051959	ENSBTAT00000083766	11	50043137	50058922	+
ENSBTAG00000051693	ENSBTAT00000083768	7	11482974	11484298	+
ENSBTAG00000055086	ENSBTAT00000083771	17	25072488	25087346	+
ENSBTAG00000048887	ENSBTAT00000083802	10	97166379	97168910	+
ENSBTAG00000051528	ENSBTAT00000083807	11	80654320	80742828	-
ENSBTAG00000050044	ENSBTAT00000083863	16	50729233	50730677	+
ENSBTAG00000055184	ENSBTAT00000083864	16	79121510	79140977	+
ENSBTAG00000052446	ENSBTAT00000083874	22	7276946	7303121	+
ENSBTAG00000051895	ENSBTAT00000083882	11	12516746	12523996	-
ENSBTAG00000052412	ENSBTAT00000083890	16	24487907	24562832	+
ENSBTAG00000048896	ENSBTAT00000083894	2	20733999	20736300	-
ENSBTAG00000053154	ENSBTAT00000083903	4	43764414	43767198	+
ENSBTAG00000048561	ENSBTAT00000083922	26	41825834	41835081	+
ENSBTAG00000050565	ENSBTAT00000083924	7	19829048	19830883	-
ENSBTAG00000055211	ENSBTAT00000083925	8	87507007	87548201	+
ENSBTAG00000050113	ENSBTAT00000083930	22	36448137	36456119	-
ENSBTAG00000048529	ENSBTAT00000083988	23	51777174	51803006	+
ENSBTAG00000049296	ENSBTAT00000083995	3	104237091	104325767	+
ENSBTAG00000055044	ENSBTAT00000084013	24	41067634	41069508	-
ENSBTAG00000054871	ENSBTAT00000084019	28	9277938	9284405	-
ENSBTAG00000053667	ENSBTAT00000084038	25	2415420	2416808	+
ENSBTAG00000054558	ENSBTAT00000084039	1	55892105	55893584	-
ENSBTAG00000049096	ENSBTAT00000084041	15	81207985	81212030	+
ENSBTAG00000049786	ENSBTAT00000084048	27	4270279	4279269	-
ENSBTAG00000052248	ENSBTAT00000084051	1	66084500	66093529	-
ENSBTAG00000053782	ENSBTAT00000084063	27	39966611	39999026	-
ENSBTAG00000049748	ENSBTAT00000084064	5	33764988	33780577	-
ENSBTAG00000052976	ENSBTAT00000084070	11	86724136	86740656	+
ENSBTAG00000048952	ENSBTAT00000084074	19	22809136	22815031	-
ENSBTAG00000050047	ENSBTAT00000084089	18	17021651	17024760	+
ENSBTAG00000049464	ENSBTAT00000084093	19	11709490	11710566	+
ENSBTAG00000052907	ENSBTAT00000084097	2	52063186	52097225	-
ENSBTAG00000051264	ENSBTAT00000084103	18	12502993	12571155	-
ENSBTAG00000053153	ENSBTAT00000084119	3	114109766	114114883	-
ENSBTAG00000049561	ENSBTAT00000084142	19	10389940	10396775	+
ENSBTAG00000049791	ENSBTAT00000084153	14	81494754	81497262	-
ENSBTAG00000053333	ENSBTAT00000084154	4	36705851	36711110	+
ENSBTAG00000054000	ENSBTAT00000084160	10	29394115	29409691	+
ENSBTAG00000053640	ENSBTAT00000084162	5	61673859	61701945	+
ENSBTAG00000051732	ENSBTAT00000084169	X	24268119	24305207	+
ENSBTAG00000050802	ENSBTAT00000084178	17	69111637	69132379	-
ENSBTAG00000053615	ENSBTAT00000084184	5	84123031	84333838	+
ENSBTAG00000053520	ENSBTAT00000084189	17	60854290	60859014	-
ENSBTAG00000049466	ENSBTAT00000084191	21	67747897	67753189	-
ENSBTAG00000048741	ENSBTAT00000084193	5	119268715	119288533	+
ENSBTAG00000053737	ENSBTAT00000084202	12	20250564	20256524	-
ENSBTAG00000051321	ENSBTAT00000084205	8	41949760	41952724	+
ENSBTAG00000054784	ENSBTAT00000084221	3	18046144	18052854	-
ENSBTAG00000050082	ENSBTAT00000084238	16	45227795	45248345	+
ENSBTAG00000052755	ENSBTAT00000084240	17	60006222	60033026	-
ENSBTAG00000048781	ENSBTAT00000084269	11	104128203	104131916	-
ENSBTAG00000054745	ENSBTAT00000084270	29	49511942	49513379	+
ENSBTAG00000048816	ENSBTAT00000084272	16	73849082	73858452	-
ENSBTAG00000055218	ENSBTAT00000084283	6	114634426	114635623	+
ENSBTAG00000050332	ENSBTAT00000084298	7	46122495	46126593	+
ENSBTAG00000052434	ENSBTAT00000084305	11	89823864	89861691	-
ENSBTAG00000048577	ENSBTAT00000084307	9	72475668	72490885	+
ENSBTAG00000052802	ENSBTAT00000084312	NKLS02000412.1	84912	86009	+
ENSBTAG00000052022	ENSBTAT00000084318	21	67903449	67906677	-
ENSBTAG00000050065	ENSBTAT00000084347	20	70033247	70035651	-
ENSBTAG00000053733	ENSBTAT00000084355	7	14318023	14325926	-
ENSBTAG00000051304	ENSBTAT00000084368	24	5049736	5051177	-
ENSBTAG00000050341	ENSBTAT00000084379	4	28417813	28421508	-
ENSBTAG00000050734	ENSBTAT00000084380	25	38864946	38876699	+
ENSBTAG00000054982	ENSBTAT00000084384	19	50926060	50927825	-
ENSBTAG00000053444	ENSBTAT00000084394	20	17663574	17701586	-
ENSBTAG00000050448	ENSBTAT00000084396	10	50263412	50268949	-
ENSBTAG00000051854	ENSBTAT00000084397	6	7441167	7459597	+
ENSBTAG00000052712	ENSBTAT00000084400	4	5630597	5636325	-
ENSBTAG00000049199	ENSBTAT00000084429	21	63082778	63083891	-
ENSBTAG00000048899	ENSBTAT00000084449	7	22008673	22018311	-
ENSBTAG00000054036	ENSBTAT00000084450	2	20239938	20247455	+
ENSBTAG00000054382	ENSBTAT00000084457	7	49845869	49853104	+
ENSBTAG00000052322	ENSBTAT00000084459	28	35651633	35662614	-
ENSBTAG00000051594	ENSBTAT00000084469	27	32958666	32968245	+
ENSBTAG00000051875	ENSBTAT00000084488	7	109309134	109313818	+
ENSBTAG00000053856	ENSBTAT00000084489	21	2095080	2122385	+
ENSBTAG00000050198	ENSBTAT00000084498	1	89468342	89507742	+
ENSBTAG00000053717	ENSBTAT00000084514	12	77308514	77339621	+
ENSBTAG00000049271	ENSBTAT00000084517	11	928157	984910	+
ENSBTAG00000051590	ENSBTAT00000084522	6	117172654	117173694	-
ENSBTAG00000054714	ENSBTAT00000084529	21	66382246	66386395	-
ENSBTAG00000053082	ENSBTAT00000084532	2	53635079	53647144	+
ENSBTAG00000053932	ENSBTAT00000084536	26	28762496	28765628	-
ENSBTAG00000051392	ENSBTAT00000084542	15	6475411	6483411	+
ENSBTAG00000051007	ENSBTAT00000084563	1	145346095	145360250	+
ENSBTAG00000051797	ENSBTAT00000084576	X	103558670	103565547	+
ENSBTAG00000054487	ENSBTAT00000084586	20	7346987	7382455	+
ENSBTAG00000053603	ENSBTAT00000084596	29	49550909	49553252	-
ENSBTAG00000048322	ENSBTAT00000084604	12	82486084	82490715	+
ENSBTAG00000049449	ENSBTAT00000084607	24	39521813	39587034	-
ENSBTAG00000050434	ENSBTAT00000084621	15	21753121	21753924	+
ENSBTAG00000053509	ENSBTAT00000084641	1	144839761	144850789	+
ENSBTAG00000048909	ENSBTAT00000084650	11	2994899	3032989	+
ENSBTAG00000052737	ENSBTAT00000084655	21	63132710	63151198	-
ENSBTAG00000054456	ENSBTAT00000084664	8	79929295	79935132	+
ENSBTAG00000053745	ENSBTAT00000084678	NKLS02000412.1	35978	50015	-
ENSBTAG00000054182	ENSBTAT00000084679	1	112320528	112366419	+
ENSBTAG00000054362	ENSBTAT00000084685	NKLS02000280.1	435	2068	+
ENSBTAG00000054084	ENSBTAT00000084698	27	6107796	6111951	+
ENSBTAG00000054498	ENSBTAT00000084703	22	14398282	14402472	-
ENSBTAG00000050320	ENSBTAT00000084711	22	29889856	29919134	+
ENSBTAG00000053615	ENSBTAT00000084723	5	84272322	84333838	+
ENSBTAG00000049175	ENSBTAT00000084732	24	1080155	1082456	+
ENSBTAG00000051012	ENSBTAT00000084749	13	54695881	54718415	+
ENSBTAG00000052115	ENSBTAT00000084753	9	28091724	28114975	+
ENSBTAG00000049218	ENSBTAT00000084756	17	14933986	14966675	+
ENSBTAG00000052724	ENSBTAT00000084779	10	83456389	83483472	+
ENSBTAG00000053194	ENSBTAT00000084794	7	4759093	4762902	+
ENSBTAG00000050082	ENSBTAT00000084812	16	45207835	45248345	+
ENSBTAG00000054879	ENSBTAT00000084820	2	94422133	94423568	+
ENSBTAG00000051070	ENSBTAT00000084822	3	98834629	98848961	+
ENSBTAG00000052458	ENSBTAT00000084826	23	49984546	49993463	+
ENSBTAG00000054262	ENSBTAT00000084834	8	64283292	64305293	-
ENSBTAG00000050164	ENSBTAT00000084840	5	5234178	5267527	-
ENSBTAG00000051239	ENSBTAT00000084847	X	76871349	76928333	+
ENSBTAG00000050486	ENSBTAT00000084851	18	46924820	46926322	-
ENSBTAG00000053560	ENSBTAT00000084876	12	30343824	30345069	-
ENSBTAG00000048842	ENSBTAT00000084877	23	14286405	14288368	+
ENSBTAG00000055019	ENSBTAT00000084885	22	53047437	53050341	-
ENSBTAG00000053101	ENSBTAT00000084887	27	17112507	17252384	-
ENSBTAG00000054422	ENSBTAT00000084889	2	119361737	119365630	-
ENSBTAG00000052088	ENSBTAT00000084895	22	51302648	51303184	+
ENSBTAG00000051385	ENSBTAT00000084900	19	62036841	62043264	+
ENSBTAG00000053931	ENSBTAT00000084902	4	112814840	112818865	-
ENSBTAG00000049905	ENSBTAT00000084904	18	62206129	62212564	-
ENSBTAG00000055027	ENSBTAT00000084908	13	2530736	2535340	-
ENSBTAG00000049548	ENSBTAT00000084919	10	101964655	101968366	-
ENSBTAG00000052403	ENSBTAT00000084922	21	33529696	33530273	+
ENSBTAG00000048808	ENSBTAT00000084933	3	48875067	48880791	+
ENSBTAG00000048710	ENSBTAT00000084934	25	10047029	10057058	-
ENSBTAG00000049251	ENSBTAT00000084943	2	31679914	31681531	+
ENSBTAG00000052764	ENSBTAT00000084946	8	49254876	49308266	-
ENSBTAG00000049064	ENSBTAT00000084947	26	41018706	41037936	+
ENSBTAG00000053010	ENSBTAT00000084956	16	75839809	75841153	-
ENSBTAG00000050592	ENSBTAT00000084962	15	75540084	75542661	-
ENSBTAG00000053232	ENSBTAT00000084969	5	26025735	26027383	+
ENSBTAG00000053285	ENSBTAT00000084986	28	34593957	34598553	+
ENSBTAG00000051557	ENSBTAT00000084990	13	47827734	47866134	+
ENSBTAG00000054337	ENSBTAT00000084992	1	20511331	20582796	-
ENSBTAG00000052772	ENSBTAT00000085002	6	88782746	88801372	+
ENSBTAG00000050041	ENSBTAT00000085017	4	118613135	118616164	+
ENSBTAG00000051671	ENSBTAT00000085018	2	119407678	119409321	+
ENSBTAG00000054990	ENSBTAT00000085021	12	46548659	46553777	+
ENSBTAG00000050113	ENSBTAT00000085037	22	36517048	36573030	-
ENSBTAG00000049647	ENSBTAT00000085069	8	97293782	97295405	+
ENSBTAG00000054648	ENSBTAT00000085079	15	29997613	30045585	+
ENSBTAG00000049632	ENSBTAT00000085092	NKLS02002204.1	54779	77619	-
ENSBTAG00000053094	ENSBTAT00000085099	28	33414344	33427015	-
ENSBTAG00000054127	ENSBTAT00000085118	24	34194689	34198568	+
ENSBTAG00000055206	ENSBTAT00000085127	1	157501070	157505106	-
ENSBTAG00000051368	ENSBTAT00000085138	11	25322317	25328129	-
ENSBTAG00000053979	ENSBTAT00000085156	3	104475204	104501637	+
ENSBTAG00000050173	ENSBTAT00000085160	1	53901976	53919631	+
ENSBTAG00000052996	ENSBTAT00000085208	X	4534291	4538558	+
ENSBTAG00000049129	ENSBTAT00000085218	9	52957058	52959636	-
ENSBTAG00000055141	ENSBTAT00000085226	17	64687886	64720472	-
ENSBTAG00000054714	ENSBTAT00000085242	21	66381354	66385445	-
ENSBTAG00000053742	ENSBTAT00000085246	3	3060134	3064513	+
ENSBTAG00000049068	ENSBTAT00000085250	8	22706330	22721414	+
ENSBTAG00000054877	ENSBTAT00000085253	11	105632433	105634210	+
ENSBTAG00000054279	ENSBTAT00000085271	16	58583551	58586147	+
ENSBTAG00000054495	ENSBTAT00000085281	13	57548558	57549990	+
ENSBTAG00000050690	ENSBTAT00000085284	21	44430980	44498981	-
ENSBTAG00000052367	ENSBTAT00000085298	26	37999932	38008932	+
ENSBTAG00000051829	ENSBTAT00000085301	7	107778263	107799696	+
ENSBTAG00000054745	ENSBTAT00000085304	29	49510742	49512446	+
ENSBTAG00000053771	ENSBTAT00000085312	6	103176664	103206055	+
ENSBTAG00000054479	ENSBTAT00000085336	23	15817994	15820718	-
ENSBTAG00000050650	ENSBTAT00000085341	25	10072368	10077487	-
ENSBTAG00000049764	ENSBTAT00000085344	22	45801718	45842783	-
ENSBTAG00000050548	ENSBTAT00000085355	4	95023570	95025975	-
ENSBTAG00000052741	ENSBTAT00000085371	18	62892627	62896908	-
ENSBTAG00000052009	ENSBTAT00000085383	26	25072001	25095532	+
ENSBTAG00000050853	ENSBTAT00000085384	21	2088482	2091368	+
ENSBTAG00000054965	ENSBTAT00000085394	10	35842418	35853157	-
ENSBTAG00000052207	ENSBTAT00000085397	4	6210958	6254879	+
ENSBTAG00000050953	ENSBTAT00000085418	16	3790836	3814767	+
ENSBTAG00000051192	ENSBTAT00000085419	13	20061745	20070641	-
ENSBTAG00000048588	ENSBTAT00000085427	18	20027143	20050199	-
ENSBTAG00000054253	ENSBTAT00000085444	X	67903652	67905314	-
ENSBTAG00000048578	ENSBTAT00000085450	1	23167949	23216105	+
ENSBTAG00000048418	ENSBTAT00000085463	20	23926865	23937332	-
ENSBTAG00000050849	ENSBTAT00000085475	NKLS02000412.1	213071	228335	+
ENSBTAG00000051765	ENSBTAT00000085478	3	16834081	16835826	+
ENSBTAG00000048367	ENSBTAT00000085484	9	96635809	96638016	+
ENSBTAG00000053867	ENSBTAT00000085491	3	14773121	14774906	+
ENSBTAG00000049395	ENSBTAT00000085493	5	115851687	115868151	-
ENSBTAG00000048363	ENSBTAT00000085512	17	31426211	31437513	-
ENSBTAG00000051499	ENSBTAT00000085553	3	55484666	55657306	+
ENSBTAG00000050290	ENSBTAT00000085578	19	58747131	58753917	+
ENSBTAG00000051244	ENSBTAT00000085588	11	47115379	47117997	+
ENSBTAG00000053383	ENSBTAT00000085594	22	12615630	12622069	+
ENSBTAG00000052119	ENSBTAT00000085603	11	23791987	24159530	-
ENSBTAG00000050739	ENSBTAT00000085606	10	30457618	30654451	+
ENSBTAG00000053793	ENSBTAT00000085608	29	49746689	49755273	+
ENSBTAG00000051995	ENSBTAT00000085619	4	117162234	117163402	-
ENSBTAG00000049489	ENSBTAT00000085622	X	127831674	127836518	+
ENSBTAG00000049099	ENSBTAT00000085624	13	78935044	79042368	+
[truncated: 4,584 more rows]

## Sheet: Table S3
Table S3 The differentially expressed mRNA in SF vs. SC
ID	log2FoldChange	pvalue
ENSBTAG00000008102	-3.03056	1.25e-08
ENSBTAG00000012266	3.92969	4.04e-07
ENSBTAG00000025398	-1.77406	4.25e-06
ENSBTAG00000037539	6.36721	5.36e-06
ENSBTAG00000001308	3.91473	1.32e-05
ENSBTAG00000001125	-2.86428	2.56e-05
ENSBTAG00000039283	-3.82606	5.96e-05
ENSBTAG00000051959	-5.03327	5.99e-05
ENSBTAG00000001858	4.20661	6.29e-05
ENSBTAG00000030190	2.91417	0.000101609
ENSBTAG00000017045	2.45017	0.000136517
ENSBTAG00000004305	-2.22493	0.000155408
ENSBTAG00000054090	-2.05285	0.000264296
ENSBTAG00000052413	-1.39762	0.000334856
ENSBTAG00000014861	-1.1557	0.000360475
ENSBTAG00000015630	-1.0971	0.000463669
ENSBTAG00000019961	1.02564	0.000524462
ENSBTAG00000019302	-1.42737	0.00071659
ENSBTAG00000019532	-2.88609	0.000830398
ENSBTAG00000007109	-1.02004	0.000889724
ENSBTAG00000021019	-3.10202	0.00101898
ENSBTAG00000020406	-3.00554	0.00127089
ENSBTAG00000038938	-1.25901	0.00149733
ENSBTAG00000047879	-1.0373	0.00155624
ENSBTAG00000006383	-3.57022	0.00156966
ENSBTAG00000002135	-1.11387	0.00164046
ENSBTAG00000000951	-1.1353	0.00166666
ENSBTAG00000002432	-1.13188	0.00180351
ENSBTAG00000018248	1.01759	0.00191125
ENSBTAG00000039086	2.31518	0.00205295
ENSBTAG00000046900	1.2889	0.00216391
ENSBTAG00000007101	-8.42716	0.00234117
ENSBTAG00000004154	-1.11558	0.00242023
ENSBTAG00000030836	-1.41138	0.00261857
ENSBTAG00000017786	-2.54622	0.00282444
ENSBTAG00000015113	-1.14083	0.00288326
ENSBTAG00000047293	-1.03369	0.00290364
ENSBTAG00000019125	-4.38675	0.00297205
ENSBTAG00000051759	-1.02691	0.00300707
ENSBTAG00000054818	2.16273	0.00329577
ENSBTAG00000008619	-1.37166	0.00347538
ENSBTAG00000008626	1.68055	0.00380256
ENSBTAG00000001900	2.08856	0.00383387
ENSBTAG00000024950	1.77989	0.0038712
ENSBTAG00000021245	-1.74782	0.00388621
ENSBTAG00000007882	3.9884	0.00391151
ENSBTAG00000009658	-1.19968	0.00402208
ENSBTAG00000001321	-2.78469	0.00407939
ENSBTAG00000010303	-3.1629	0.00474733
ENSBTAG00000018309	-4.50382	0.00476049
ENSBTAG00000018069	-4.98039	0.00477384
ENSBTAG00000016713	-1.24634	0.00497588
ENSBTAG00000049504	-2.61043	0.00505185
ENSBTAG00000003956	1.62436	0.00530561
ENSBTAG00000002291	-1.27306	0.00545932
ENSBTAG00000025257	-3.34967	0.00546057
ENSBTAG00000045795	-1.62503	0.0054673
ENSBTAG00000033642	-1.62451	0.00553218
ENSBTAG00000020713	-1.01276	0.00560085
ENSBTAG00000011197	-1.10478	0.00581004
ENSBTAG00000047752	-1.44509	0.00581497
ENSBTAG00000019805	1.13936	0.00604595
ENSBTAG00000051076	-1.60042	0.00610464
ENSBTAG00000022808	-1.09565	0.00621351
ENSBTAG00000051635	-2.14287	0.00623599
ENSBTAG00000043964	-3.1016	0.00636147
ENSBTAG00000054797	-1.30518	0.00647854
ENSBTAG00000012463	-1.6458	0.00664824
ENSBTAG00000027513	-4.1862	0.00668884
ENSBTAG00000005998	-1.40854	0.0072577
ENSBTAG00000030246	1.10729	0.00750451
ENSBTAG00000018987	1.28843	0.00776022
ENSBTAG00000030671	-1.38832	0.00809984
ENSBTAG00000048608	-1.27012	0.00824303
ENSBTAG00000036418	-1.29488	0.00838131
ENSBTAG00000015226	2.91413	0.00845151
ENSBTAG00000039992	-1.60884	0.00872801
ENSBTAG00000054533	-1.15761	0.00903034
ENSBTAG00000051730	-1.26635	0.00905057
ENSBTAG00000044208	-2.44648	0.00908202
ENSBTAG00000015788	-1.02369	0.00963726
ENSBTAG00000025250	-2.86389	0.00976552
ENSBTAG00000018413	-4.2248	0.0109761
ENSBTAG00000014554	-2.75686	0.0114309
ENSBTAG00000000905	1.51256	0.0118595
ENSBTAG00000018773	-1.89248	0.0120491
ENSBTAG00000050944	-1.17355	0.0121048
ENSBTAG00000000095	-1.0707	0.012324
ENSBTAG00000013320	1.93417	0.0124098
ENSBTAG00000004591	-2.20507	0.0129703
ENSBTAG00000019123	-2.69175	0.0134567
ENSBTAG00000021326	-1.9656	0.0136633
ENSBTAG00000053661	1.23005	0.0137984
ENSBTAG00000049674	-1.97098	0.0144738
ENSBTAG00000010987	-2.81894	0.0148387
ENSBTAG00000021672	-1.7669	0.015431
ENSBTAG00000020676	1.02141	0.015537
ENSBTAG00000005504	-1.61915	0.0156896
ENSBTAG00000033685	-1.23988	0.0164085
ENSBTAG00000033278	1.01508	0.0164685
ENSBTAG00000042322	2.56663	0.0165375
ENSBTAG00000016847	1.46087	0.0165502
ENSBTAG00000022807	-1.11625	0.0167759
ENSBTAG00000000436	-2.70078	0.0168029
ENSBTAG00000046189	1.09321	0.0168087
ENSBTAG00000016566	-1.21343	0.0168722
ENSBTAG00000052609	-3.29828	0.016932
ENSBTAG00000043564	-1.90963	0.0169321
ENSBTAG00000017715	1.1427	0.0169548
ENSBTAG00000049900	2.67142	0.0169787
ENSBTAG00000012489	2.12817	0.0172428
ENSBTAG00000052787	-2.00189	0.0172439
ENSBTAG00000045951	2.90424	0.0172668
ENSBTAG00000011467	1.05219	0.0172793
ENSBTAG00000051298	-2.90039	0.0172852
ENSBTAG00000054964	1.12633	0.0173849
ENSBTAG00000049004	-1.34991	0.0176377
ENSBTAG00000048577	-1.07683	0.0179343
ENSBTAG00000042713	-3.17431	0.0182479
ENSBTAG00000009576	1.28373	0.0183853
ENSBTAG00000037778	-3.59519	0.0184775
ENSBTAG00000021717	4.91907	0.0192139
ENSBTAG00000016997	1.09547	0.0194322
ENSBTAG00000053097	-1.17205	0.0198618
ENSBTAG00000008545	-2.60249	0.020253
ENSBTAG00000021876	-3.66576	0.0206555
ENSBTAG00000015837	-1.06502	0.0209407
ENSBTAG00000049820	2.44574	0.0210757
ENSBTAG00000017227	1.0576	0.0211004
ENSBTAG00000029980	-4.41984	0.0211973
ENSBTAG00000027205	1.43837	0.02135
ENSBTAG00000023947	-1.02395	0.0213791
ENSBTAG00000049252	1.4567	0.0217287
ENSBTAG00000017566	1.28152	0.0223938
ENSBTAG00000020042	-1.00016	0.0224599
ENSBTAG00000038426	-1.95393	0.0228571
ENSBTAG00000031447	3.01432	0.0233232
ENSBTAG00000048666	3.30679	0.0242226
ENSBTAG00000010349	-3.82541	0.0246697
ENSBTAG00000021190	3.83455	0.025193
ENSBTAG00000049494	-1.02479	0.0252111
ENSBTAG00000022715	1.1269	0.0252394
ENSBTAG00000042458	-1.67516	0.0253344
ENSBTAG00000043962	-1.13576	0.0254413
ENSBTAG00000049469	-1.21147	0.0256693
ENSBTAG00000050630	-1.17325	0.0258259
ENSBTAG00000009654	2.12028	0.0259347
ENSBTAG00000006232	-1.91272	0.0261217
ENSBTAG00000004007	-3.12579	0.0263137
ENSBTAG00000047816	1.24402	0.0264666
ENSBTAG00000020895	1.85151	0.0265518
ENSBTAG00000001297	-4.42428	0.0265666
ENSBTAG00000048984	-2.16589	0.0269976
ENSBTAG00000034985	-2.53355	0.0273141
ENSBTAG00000037558	-3.18217	0.0275434
ENSBTAG00000014921	-3.15891	0.0279124
ENSBTAG00000006243	-3.00566	0.0281931
ENSBTAG00000026501	3.82969	0.0286799
ENSBTAG00000008096	-4.33229	0.0286812
ENSBTAG00000018220	-3.3392	0.0288016
ENSBTAG00000004269	-1.38435	0.028901
ENSBTAG00000006031	-1.02639	0.0294972
ENSBTAG00000008389	1.14942	0.0296169
ENSBTAG00000004574	-1.29523	0.0297594
ENSBTAG00000005965	1.74039	0.030238
ENSBTAG00000020657	1.18184	0.0303837
ENSBTAG00000015127	-1.05287	0.0305796
ENSBTAG00000009012	-1.83888	0.0306945
ENSBTAG00000051947	-1.09675	0.0308031
ENSBTAG00000038616	1.53308	0.0314675
ENSBTAG00000050334	-2.23789	0.0319222
ENSBTAG00000011896	1.76606	0.0319665
ENSBTAG00000025471	-2.43231	0.0321161
ENSBTAG00000019179	3.50936	0.0321429
ENSBTAG00000017268	-1.38697	0.0324106
ENSBTAG00000020096	-1.06301	0.0327994
ENSBTAG00000020198	-3.71688	0.0333599
ENSBTAG00000001292	2.30939	0.0333607
ENSBTAG00000015541	-1.33155	0.0335319
ENSBTAG00000051420	2.35105	0.0337966
ENSBTAG00000046107	2.01763	0.0342925
ENSBTAG00000047926	-1.67533	0.0342966
ENSBTAG00000000246	-1.2374	0.034507
ENSBTAG00000008592	-1.39308	0.0345886
ENSBTAG00000031238	-1.27146	0.0354971
ENSBTAG00000031614	-3.67365	0.0357177
ENSBTAG00000010057	1.30259	0.0358994
ENSBTAG00000053721	-1.2917	0.0359716
ENSBTAG00000032198	1.50879	0.0364875
ENSBTAG00000042411	-3.69625	0.0368522
ENSBTAG00000008943	1.57945	0.0379673
ENSBTAG00000025210	2.09725	0.0380236
ENSBTAG00000014234	-4.46929	0.038492
ENSBTAG00000049851	-1.59133	0.0393415
ENSBTAG00000047270	2.89088	0.039633
ENSBTAG00000003335	3.63126	0.0404022
ENSBTAG00000008111	1.39498	0.0408465
ENSBTAG00000010111	-1.67646	0.0410315
ENSBTAG00000018246	-1.20298	0.0412621
ENSBTAG00000016902	-2.33065	0.0412681
ENSBTAG00000003440	-2.58723	0.0415232
ENSBTAG00000000245	-2.27457	0.0419632
ENSBTAG00000050932	-1.55978	0.0426072
ENSBTAG00000009762	1.94543	0.0430153
ENSBTAG00000006125	-1.02915	0.043802
ENSBTAG00000048707	-1.20391	0.0440527
ENSBTAG00000048710	-1.64857	0.0458866
ENSBTAG00000052831	-2.38193	0.0465242
ENSBTAG00000010673	1.80847	0.0465506
ENSBTAG00000021291	-1.31294	0.0466864
ENSBTAG00000047473	1.30352	0.0470797
ENSBTAG00000012918	4.48229	0.0473782
ENSBTAG00000052580	2.41551	0.0477618
ENSBTAG00000018185	3.04019	0.0480793
ENSBTAG00000048123	1.03649	0.0493938

## Sheet: Table S4
Table S4 The differentially expressed mRNA in HF vs. HC
ID	log2FoldChange	pvalue
ENSBTAG00000047529	-3.23456	3.6e-13
ENSBTAG00000020116	1.90467	4.2e-11
ENSBTAG00000002923	1.41663	2.27e-06
ENSBTAG00000051633	-1.66547	2.59e-06
ENSBTAG00000054245	-1.95197	2.94e-06
ENSBTAG00000025005	1.36504	3.33e-06
ENSBTAG00000009824	5.16946	5.96e-06
ENSBTAG00000021077	-12.0188	7.58e-06
ENSBTAG00000050172	1.72117	7.83e-06
ENSBTAG00000038128	-6.04927	1.02e-05
ENSBTAG00000020620	-6.10157	1.25e-05
ENSBTAG00000037937	-1.94677	2.6e-05
ENSBTAG00000008132	-1.91342	3.22e-05
ENSBTAG00000022564	2.28613	7.59e-05
ENSBTAG00000047449	1.61225	0.000103348
ENSBTAG00000023416	-1.7231	0.000104937
ENSBTAG00000013462	-1.62575	0.000112772
ENSBTAG00000038141	1.1326	0.000144619
ENSBTAG00000002266	-1.33594	0.000183431
ENSBTAG00000000144	-1.30572	0.000185929
ENSBTAG00000020285	6.02834	0.000214571
ENSBTAG00000004608	1.45078	0.000242898
ENSBTAG00000039682	-2.53975	0.000279688
ENSBTAG00000050953	-1.28981	0.00031476
ENSBTAG00000053632	-1.03986	0.000371841
ENSBTAG00000006349	-5.17386	0.000402053
ENSBTAG00000047783	-4.44221	0.000518896
ENSBTAG00000049861	-1.4966	0.000563903
ENSBTAG00000004680	1.00556	0.000574654
ENSBTAG00000024809	2.8615	0.000622418
ENSBTAG00000005049	-1.08691	0.00063041
ENSBTAG00000027477	-2.27014	0.000788944
ENSBTAG00000004962	1.04867	0.000797269
ENSBTAG00000038981	1.45849	0.000868511
ENSBTAG00000008102	3.55747	0.000872732
ENSBTAG00000014614	1.06898	0.000975742
ENSBTAG00000011558	-3.00073	0.0010096
ENSBTAG00000003409	2.38933	0.00111259
ENSBTAG00000045580	3.19521	0.00112722
ENSBTAG00000020699	-4.9051	0.00129424
ENSBTAG00000023635	1.70845	0.00133963
ENSBTAG00000040103	-2.52051	0.00140175
ENSBTAG00000000601	-1.59688	0.00140528
ENSBTAG00000047690	2.66719	0.0014159
ENSBTAG00000049178	1.48422	0.00152024
ENSBTAG00000026070	5.77163	0.00155916
ENSBTAG00000017955	-1.50623	0.00170692
ENSBTAG00000003191	-1.04293	0.00175864
ENSBTAG00000023907	-1.47303	0.00179586
ENSBTAG00000042458	-3.67905	0.00189317
ENSBTAG00000050773	3.13901	0.00191764
ENSBTAG00000024272	-1.51226	0.00215892
ENSBTAG00000015750	-1.59505	0.0021942
ENSBTAG00000014486	-2.04025	0.00267803
ENSBTAG00000019097	-1.76764	0.00285145
ENSBTAG00000024874	1.19142	0.0031367
ENSBTAG00000037768	4.19241	0.00328198
ENSBTAG00000016770	1.16352	0.00365345
ENSBTAG00000021672	-2.57396	0.00380256
ENSBTAG00000014358	-1.11201	0.00410119
ENSBTAG00000052571	1.32554	0.00441309
ENSBTAG00000015865	-5.02358	0.00445068
ENSBTAG00000012052	1.26755	0.0044675
ENSBTAG00000004288	1.27847	0.00462537
ENSBTAG00000010977	2.7383	0.00484762
ENSBTAG00000013055	2.13125	0.00545087
ENSBTAG00000017738	-1.32014	0.00546665
ENSBTAG00000006383	-2.7064	0.00560476
ENSBTAG00000050124	2.31062	0.00611583
ENSBTAG00000012126	-1.29417	0.00638455
ENSBTAG00000017741	1.02665	0.00652799
ENSBTAG00000011616	2.06781	0.00687284
ENSBTAG00000039714	-4.5661	0.00768639
ENSBTAG00000050749	-1.71926	0.00816068
ENSBTAG00000005300	1.2911	0.00825055
ENSBTAG00000054063	3.03938	0.00826958
ENSBTAG00000046595	5.20963	0.00855637
ENSBTAG00000047491	-1.13567	0.00860389
ENSBTAG00000017969	2.43102	0.00958082
ENSBTAG00000019947	-1.58281	0.00962358
ENSBTAG00000050806	4.41577	0.00976852
ENSBTAG00000016267	-1.72783	0.010155
ENSBTAG00000051972	-1.28788	0.0103363
ENSBTAG00000005952	1.40252	0.0104614
ENSBTAG00000022807	2.24931	0.0105363
ENSBTAG00000054870	1.22655	0.0112346
ENSBTAG00000052869	-2.04633	0.0116345
ENSBTAG00000015118	-3.47528	0.0116984
ENSBTAG00000025903	-1.49502	0.0122004
ENSBTAG00000008817	-1.48659	0.0124085
ENSBTAG00000005586	1.08753	0.0128831
ENSBTAG00000015377	-4.68285	0.013032
ENSBTAG00000020887	3.22221	0.0134425
ENSBTAG00000033278	-1.2502	0.0135116
ENSBTAG00000006963	1.01435	0.0136919
ENSBTAG00000053581	1.11707	0.0138167
ENSBTAG00000048664	-1.16553	0.0139001
ENSBTAG00000048626	1.76186	0.0140283
ENSBTAG00000050675	1.04329	0.0148571
ENSBTAG00000054254	1.72734	0.015173
ENSBTAG00000050391	1.58485	0.0153374
ENSBTAG00000049040	-3.71816	0.0155362
ENSBTAG00000054023	1.52357	0.0156483
ENSBTAG00000008951	1.46216	0.0156718
ENSBTAG00000007558	-1.842	0.0157662
ENSBTAG00000023529	2.86525	0.0159428
ENSBTAG00000006117	-1.16318	0.0164359
ENSBTAG00000001286	1.83343	0.0166754
ENSBTAG00000037421	4.25637	0.01673
ENSBTAG00000007530	1.2997	0.017014
ENSBTAG00000015821	1.42547	0.0185459
ENSBTAG00000014365	1.3755	0.0191275
ENSBTAG00000004272	-4.58267	0.0192509
ENSBTAG00000001774	-1.14664	0.0194089
ENSBTAG00000010303	-1.36418	0.019584
ENSBTAG00000051901	2.40156	0.0197647
ENSBTAG00000040406	2.82055	0.0198886
ENSBTAG00000022155	-1.20193	0.0214924
ENSBTAG00000048527	2.75542	0.0216806
ENSBTAG00000008158	4.53514	0.0231671
ENSBTAG00000052658	-1.31559	0.0233235
ENSBTAG00000035995	1.0138	0.0237075
ENSBTAG00000011990	2.09047	0.0244112
ENSBTAG00000009733	1.08065	0.0254315
ENSBTAG00000014113	-2.78503	0.0256733
ENSBTAG00000043414	-3.4156	0.0257101
ENSBTAG00000015656	2.11813	0.0259196
ENSBTAG00000019455	-1.86866	0.0260775
ENSBTAG00000026088	4.08117	0.0261858
ENSBTAG00000020657	-1.56274	0.0262032
ENSBTAG00000011358	1.09352	0.0269351
ENSBTAG00000007922	2.51205	0.0275582
ENSBTAG00000016213	-1.31585	0.0278458
ENSBTAG00000046900	-1.20589	0.0282067
ENSBTAG00000011932	-1.04504	0.0284711
ENSBTAG00000050334	-2.32905	0.0284881
ENSBTAG00000001981	1.26759	0.0290491
ENSBTAG00000009639	1.62535	0.0292965
ENSBTAG00000017220	-3.34248	0.0293426
ENSBTAG00000054741	4.77994	0.0297329
ENSBTAG00000003777	-1.41808	0.0306711
ENSBTAG00000055140	1.15626	0.031869
ENSBTAG00000007334	-1.78617	0.0320831
ENSBTAG00000010828	2.10053	0.0322467
ENSBTAG00000046944	1.72998	0.032276
ENSBTAG00000039740	-1.30019	0.0326436
ENSBTAG00000050515	2.44447	0.0327414
ENSBTAG00000004710	-2.29981	0.0336213
ENSBTAG00000004207	-4.36032	0.033992
ENSBTAG00000018539	-1.1508	0.0340564
ENSBTAG00000001537	-2.17668	0.0341431
ENSBTAG00000026796	-1.28317	0.0342122
ENSBTAG00000011310	1.12393	0.034374
ENSBTAG00000050853	-1.75707	0.034675
ENSBTAG00000000434	-2.27858	0.0353733
ENSBTAG00000051435	-1.2608	0.0357675
ENSBTAG00000034140	-3.81837	0.0364382
ENSBTAG00000004574	1.61778	0.0364389
ENSBTAG00000014861	-1.05887	0.0366907
ENSBTAG00000005244	-1.36151	0.0367139
ENSBTAG00000051845	-1.63898	0.0373731
ENSBTAG00000017349	-1.12618	0.0375118
ENSBTAG00000003403	1.43468	0.0376357
ENSBTAG00000049252	-2.04834	0.0382471
ENSBTAG00000031234	1.02382	0.0388786
ENSBTAG00000019187	-1.47589	0.039582
ENSBTAG00000013036	-1.08961	0.03968
ENSBTAG00000003152	-1.05649	0.0397522
ENSBTAG00000000175	-1.07118	0.0397849
ENSBTAG00000002554	-1.08111	0.0397983
ENSBTAG00000032899	1.55855	0.0401537
ENSBTAG00000006497	2.30234	0.0409395
ENSBTAG00000011034	-1.29781	0.0410951
ENSBTAG00000005356	-1.24834	0.0411535
ENSBTAG00000005077	-1.06932	0.0412858
ENSBTAG00000055208	-4.35383	0.0413163
ENSBTAG00000024991	4.32747	0.0414353
ENSBTAG00000021433	2.84162	0.0420345
ENSBTAG00000012043	1.5136	0.0429886
ENSBTAG00000025942	1.04109	0.043435
ENSBTAG00000020221	-1.81827	0.0438952
ENSBTAG00000002550	-2.75744	0.0439473
ENSBTAG00000038379	1.01398	0.0439998
ENSBTAG00000020676	1.15955	0.0443759
ENSBTAG00000030749	-1.38987	0.0460939
ENSBTAG00000038268	-1.65104	0.0464632
ENSBTAG00000000603	-1.52797	0.0465463
ENSBTAG00000027348	-4.48014	0.0468076
ENSBTAG00000055058	1.48582	0.0475209
ENSBTAG00000044185	3.81678	0.0475487
ENSBTAG00000046419	-1.37356	0.0478664
ENSBTAG00000016713	1.39093	0.0481119
ENSBTAG00000007075	-1.75085	0.0493804

## Sheet: Table S5
Table S5 The differentially expressed lncRNA in SF vs. SC
ID	log2FoldChange	pvalue
MSTRG.32396.1	-4.76054	0.00015709
MSTRG.21005.1	-5.38457	0.000234994
MSTRG.11471.1	3.22749	0.000284453
MSTRG.17526.1	-2.34886	0.00069956
MSTRG.11430.1	2.19211	0.000912517
MSTRG.5329.1	4.42404	0.00125307
MSTRG.6499.1	-1.62164	0.00134799
MSTRG.5627.1	-3.78715	0.00148446
MSTRG.22496.1	-4.1639	0.00229094
MSTRG.10922.1	-1.7942	0.00229565
MSTRG.14160.1	-2.12385	0.0031537
MSTRG.30297.1	-5.13055	0.00321423
MSTRG.13103.3	1.22912	0.00375832
MSTRG.11478.1	2.77269	0.0038699
MSTRG.12937.1	-4.12115	0.00445547
MSTRG.21003.1	-3.1288	0.00483109
MSTRG.7445.4	-2.20322	0.00486256
ENSBTAT00000084307	-1.48907	0.00501189
MSTRG.10019.1	1.52081	0.00504187
MSTRG.7446.1	-1.64523	0.00592978
MSTRG.11437.1	-4.80018	0.00599487
MSTRG.9185.1	-3.18798	0.0067587
MSTRG.30488.2	-2.72343	0.00727098
MSTRG.31872.1	-2.60644	0.00728929
MSTRG.13216.1	-2.27719	0.00810691
MSTRG.25021.1	-1.67745	0.00830979
MSTRG.23434.3	-3.56075	0.00949954
MSTRG.25466.1	-1.24858	0.00972627
MSTRG.4390.1	2.1399	0.0100457
ENSBTAT00000087177	-1.05399	0.0102871
ENSBTAT00000083033	-1.3326	0.0106694
MSTRG.25855.1	1.06	0.0125422
MSTRG.10925.1	1.31496	0.0130509
MSTRG.7445.3	-2.64399	0.0137908
MSTRG.7445.5	-1.66949	0.0146452
MSTRG.22632.1	-1.2049	0.0147459
MSTRG.2913.5	-2.73238	0.0156501
MSTRG.15025.10	-1.38896	0.0187943
MSTRG.3034.1	-3.09416	0.0193373
MSTRG.11828.1	-1.65793	0.0193737
MSTRG.5075.2	2.04545	0.0199607
MSTRG.15334.1	-1.30368	0.0207973
MSTRG.18621.13	1.77868	0.0210374
MSTRG.29248.3	-2.42474	0.0214331
ENSBTAT00000081312	-1.43441	0.0218524
MSTRG.18621.22	3.17954	0.0218966
MSTRG.28439.2	-3.54967	0.0226614
MSTRG.1296.1	-1.91769	0.0234659
MSTRG.1790.8	1.80341	0.0238819
MSTRG.11108.1	-1.41368	0.0247948
MSTRG.24784.2	-1.65415	0.02577
MSTRG.2859.7	1.35246	0.0258439
MSTRG.32181.1	-3.80545	0.0267077
MSTRG.7985.1	-1.43185	0.0277362
MSTRG.11174.7	1.36949	0.0292842
MSTRG.25061.2	-2.48316	0.0299867
MSTRG.13184.1	-1.13768	0.0310558
MSTRG.32299.7	-1.18233	0.0318202
MSTRG.9569.1	-3.41462	0.0318867
MSTRG.24436.1	-1.01498	0.0325349
MSTRG.9383.1	-3.39884	0.0327065
MSTRG.25560.1	-2.02525	0.0328137
MSTRG.6845.1	3.36308	0.0336415
MSTRG.16772.1	-2.37169	0.0339985
MSTRG.9863.25	1.6358	0.0342867
MSTRG.12836.1	-1.51034	0.0348837
MSTRG.24855.2	-1.75423	0.0356377
MSTRG.2956.1	-1.11061	0.0358171
MSTRG.13190.1	-3.29374	0.0393248
MSTRG.23558.1	-2.44019	0.0393505
MSTRG.21337.1	-2.39926	0.0401729
MSTRG.28774.4	-3.6997	0.0409012
MSTRG.16020.1	1.34469	0.0423385
MSTRG.12151.15	1.21711	0.0429306
MSTRG.13489.1	1.29459	0.0437647
MSTRG.10799.4	-1.01338	0.0451069
MSTRG.4968.1	2.59685	0.0452017
ENSBTAT00000084749	-1.48107	0.0457364
MSTRG.15334.7	-2.85236	0.0461196
MSTRG.3280.1	-2.80123	0.0463836
ENSBTAT00000067117	1.92586	0.0472681
MSTRG.31907.1	-3.77478	0.0472844
MSTRG.20510.1	-4.32003	0.0482142
MSTRG.13721.1	-2.84872	0.0489669

## Sheet: Table S6
Table S6 The differentially expressed lncRNA in HF vs. HC
ID	log2FoldChange	pvalue
MSTRG.15334.1	3.10989	4.68309e-15
MSTRG.24334.1	-1.83827	1.72107e-06
MSTRG.17722.1	-8.14029	5.73912e-06
MSTRG.9855.19	-2.02426	1.61689e-05
ENSBTAT00000073383	-1.6388	2.99141e-05
MSTRG.15435.1	1.6165	0.000124922
MSTRG.32396.1	-4.31963	0.000308881
MSTRG.25830.1	-1.54816	0.000524404
MSTRG.7446.1	-1.91793	0.000547071
MSTRG.17405.1	-4.15634	0.00093241
MSTRG.24070.1	-1.43981	0.00102826
MSTRG.31126.1	3.69979	0.00421014
MSTRG.25833.1	-2.20648	0.00661265
MSTRG.17684.3	-1.38438	0.0110507
MSTRG.11512.1	1.20399	0.0130445
MSTRG.12547.1	2.01886	0.0134369
MSTRG.7447.1	-1.18253	0.0146317
MSTRG.16048.1	1.24486	0.0148277
MSTRG.7929.2	-4.18893	0.0154244
MSTRG.24438.1	4.76152	0.01736
MSTRG.7899.1	-4.93357	0.0173861
MSTRG.31060.1	4.37897	0.0178062
MSTRG.8205.1	-4.66592	0.0182368
MSTRG.7445.5	-2.26355	0.0185174
MSTRG.27268.2	-1.16657	0.0192529
MSTRG.11247.1	-2.66151	0.0209375
ENSBTAT00000078618	2.4305	0.0219601
ENSBTAT00000087159	2.78167	0.0226929
MSTRG.12836.2	-4.63307	0.0234102
ENSBTAT00000079083	4.61037	0.0238477
MSTRG.13537.1	-4.8543	0.0239997
MSTRG.14478.1	1.92648	0.0240567
MSTRG.277.1	4.59548	0.0242659
MSTRG.31129.1	3.36158	0.0247589
MSTRG.13184.1	2.30449	0.0255382
MSTRG.6499.1	2.46283	0.0257992
MSTRG.15298.1	-1.10326	0.0274652
MSTRG.3672.1	-4.43755	0.030254
MSTRG.31162.1	-1.07253	0.0324241
MSTRG.29302.2	-4.4333	0.0328301
MSTRG.2852.1	1.8105	0.0342692
MSTRG.25480.1	-4.46262	0.0342797
MSTRG.17682.40	2.11789	0.0353551
MSTRG.26173.1	-4.10462	0.0365089
MSTRG.11246.3	-3.5686	0.0365765
ENSBTAT00000070739	-3.85698	0.0367382
MSTRG.24410.1	-1.00015	0.0367662
ENSBTAT00000072688	3.33501	0.0382892
MSTRG.18091.1	-4.32867	0.0389886
MSTRG.7445.4	-1.71373	0.0400118
MSTRG.21843.1	1.55223	0.0410361
MSTRG.2860.1	-3.08836	0.0413223
MSTRG.17682.47	4.72352	0.0446961
MSTRG.16824.2	-4.55821	0.0460431
MSTRG.1112.1	-4.20602	0.0485634

## Sheet: Table S7
Table S7 The significantly enriched KEGG pathway for DEGs in SF vs. SC
KEGG pathway	KEGG_ID	pValue	Genes
TNF signaling pathway	bta04668	2.20538e-11	ENSBTAG00000010303;ENSBTAG00000020676;ENSBTAG00000037778;ENSBTAG00000027513;ENSBTAG00000014921;ENSBTAG00000025471;ENSBTAG00000037539;ENSBTAG00000008096;ENSBTAG00000037558;ENSBTAG00000001321;ENSBTAG00000000436;ENSBTAG00000021326
IL-17 signaling pathway	bta04657	1.41536e-08	ENSBTAG00000020676;ENSBTAG00000037778;ENSBTAG00000027513;ENSBTAG00000014921;ENSBTAG00000025471;ENSBTAG00000037558;ENSBTAG00000001321;ENSBTAG00000000436;ENSBTAG00000021326
AGE-RAGE signaling pathway in diabetic complications	bta04933	3.89036e-08	ENSBTAG00000010303;ENSBTAG00000007101;ENSBTAG00000019302;ENSBTAG00000014921;ENSBTAG00000025471;ENSBTAG00000037539;ENSBTAG00000008096;ENSBTAG00000001321;ENSBTAG00000010349
Salmonella infection	bta05132	1.42295e-07	ENSBTAG00000025250;ENSBTAG00000037778;ENSBTAG00000027513;ENSBTAG00000014921;ENSBTAG00000037558;ENSBTAG00000001321;ENSBTAG00000025257;ENSBTAG00000010349
Fluid shear stress and atherosclerosis	bta05418	8.10037e-07	ENSBTAG00000010303;ENSBTAG00000020676;ENSBTAG00000019302;ENSBTAG00000025471;ENSBTAG00000037539;ENSBTAG00000008096;ENSBTAG00000001321;ENSBTAG00000015127;ENSBTAG00000010349
Legionellosis	bta05134	2.6907e-06	ENSBTAG00000037778;ENSBTAG00000027513;ENSBTAG00000014921;ENSBTAG00000025471;ENSBTAG00000037558;ENSBTAG00000001321
NOD-like receptor signaling pathway	bta04621	4.07674e-06	ENSBTAG00000019302;ENSBTAG00000047473;ENSBTAG00000037778;ENSBTAG00000027513;ENSBTAG00000014921;ENSBTAG00000025471;ENSBTAG00000037558;ENSBTAG00000001321;ENSBTAG00000000436
NF-kappa B signaling pathway	bta04064	5.15728e-06	ENSBTAG00000010303;ENSBTAG00000019302;ENSBTAG00000025471;ENSBTAG00000037539;ENSBTAG00000001321;ENSBTAG00000025257;ENSBTAG00000000436
Rheumatoid arthritis	bta05323	6.77265e-06	ENSBTAG00000010303;ENSBTAG00000025250;ENSBTAG00000014921;ENSBTAG00000025471;ENSBTAG00000001321;ENSBTAG00000021326;ENSBTAG00000010349
African trypanosomiasis	bta05143	1.14733e-05	ENSBTAG00000010303;ENSBTAG00000014921;ENSBTAG00000025471;ENSBTAG00000037539;ENSBTAG00000001321
Cytokine-cytokine receptor interaction	bta04060	1.60243e-05	ENSBTAG00000025250;ENSBTAG00000037778;ENSBTAG00000027513;ENSBTAG00000014921;ENSBTAG00000025471;ENSBTAG00000037558;ENSBTAG00000018069;ENSBTAG00000001321;ENSBTAG00000025257;ENSBTAG00000021326;ENSBTAG00000010349
Graft-versus-host disease	bta05332	2.01256e-05	ENSBTAG00000014921;ENSBTAG00000025471;ENSBTAG00000001321;ENSBTAG00000010057;ENSBTAG00000010349
Malaria	bta05144	5.65782e-05	ENSBTAG00000010303;ENSBTAG00000014921;ENSBTAG00000025471;ENSBTAG00000037539;ENSBTAG00000001321
Chagas disease (American trypanosomiasis)	bta05142	0.000159898	ENSBTAG00000025250;ENSBTAG00000014921;ENSBTAG00000025471;ENSBTAG00000001321;ENSBTAG00000021717;ENSBTAG00000024950
Hypertrophic cardiomyopathy (HCM)	bta05410	0.000262943	ENSBTAG00000014921;ENSBTAG00000025471;ENSBTAG00000016566;ENSBTAG00000003956;ENSBTAG00000024950
Tuberculosis	bta05152	0.000503779	ENSBTAG00000019302;ENSBTAG00000014921;ENSBTAG00000025471;ENSBTAG00000008592;ENSBTAG00000001321;ENSBTAG00000006125;ENSBTAG00000010349
Type I diabetes mellitus	bta04940	0.000778528	ENSBTAG00000025471;ENSBTAG00000001321;ENSBTAG00000010057;ENSBTAG00000010349
Cell adhesion molecules (CAMs)	bta04514	0.000861679	ENSBTAG00000010303;ENSBTAG00000000095;ENSBTAG00000016566;ENSBTAG00000037539;ENSBTAG00000015127;ENSBTAG00000021190
Toll-like receptor signaling pathway	bta04620	0.00113505	ENSBTAG00000025250;ENSBTAG00000014921;ENSBTAG00000025471;ENSBTAG00000001321;ENSBTAG00000025257
Hematopoietic cell lineage	bta04640	0.00113505	ENSBTAG00000014921;ENSBTAG00000025471;ENSBTAG00000008592;ENSBTAG00000001321;ENSBTAG00000010349
Inflammatory bowel disease (IBD)	bta05321	0.00141633	ENSBTAG00000014921;ENSBTAG00000025471;ENSBTAG00000001321;ENSBTAG00000010349
Prion diseases	bta05020	0.00152886	ENSBTAG00000014921;ENSBTAG00000001321;ENSBTAG00000010349
Leishmaniasis	bta05140	0.00213767	ENSBTAG00000025471;ENSBTAG00000008592;ENSBTAG00000001321;ENSBTAG00000010349
Pertussis	bta05133	0.00224276	ENSBTAG00000014921;ENSBTAG00000025471;ENSBTAG00000001321;ENSBTAG00000010349
Chemokine signaling pathway	bta04062	0.00224636	ENSBTAG00000025250;ENSBTAG00000037778;ENSBTAG00000027513;ENSBTAG00000037558;ENSBTAG00000025257;ENSBTAG00000021326
Apoptosis	bta04210	0.00348635	ENSBTAG00000019302;ENSBTAG00000025471;ENSBTAG00000039992;ENSBTAG00000039992;ENSBTAG00000010057
Antifolate resistance	bta01523	0.00359589	ENSBTAG00000014921;ENSBTAG00000025471;ENSBTAG00000001321
Epstein-Barr virus infection	bta05169	0.00568406	ENSBTAG00000010303;ENSBTAG00000019302;ENSBTAG00000030246;ENSBTAG00000014921;ENSBTAG00000025471;ENSBTAG00000000436
C-type lectin receptor signaling pathway	bta04625	0.00682176	ENSBTAG00000014921;ENSBTAG00000025471;ENSBTAG00000001321;ENSBTAG00000006125
Necroptosis	bta04217	0.00878681	ENSBTAG00000019302;ENSBTAG00000025471;ENSBTAG00000001321;ENSBTAG00000000436;ENSBTAG00000010349
Influenza A	bta05164	0.00941091	ENSBTAG00000010303;ENSBTAG00000014921;ENSBTAG00000025471;ENSBTAG00000001321;ENSBTAG00000010349
Sphingolipid signaling pathway	bta04071	0.0105183	ENSBTAG00000019302;ENSBTAG00000025471;ENSBTAG00000020096;ENSBTAG00000021717
Transcriptional misregulation in cancer	bta05202	0.0109852	ENSBTAG00000020676;ENSBTAG00000010987;ENSBTAG00000014921;ENSBTAG00000008592;ENSBTAG00000010057
Cytosolic DNA-sensing pathway	bta04623	0.0123536	ENSBTAG00000014921;ENSBTAG00000001321;ENSBTAG00000025257
Arrhythmogenic right ventricular cardiomyopathy (ARVC)	bta05412	0.0128584	ENSBTAG00000016566;ENSBTAG00000003956;ENSBTAG00000021190
Natural killer cell mediated cytotoxicity	bta04650	0.0145617	ENSBTAG00000010303;ENSBTAG00000025471;ENSBTAG00000045795;ENSBTAG00000010057
FoxO signaling pathway	bta04068	0.0149373	ENSBTAG00000004269;ENSBTAG00000014921;ENSBTAG00000017715;ENSBTAG00000006125
Osteoclast differentiation	bta04380	0.015319	ENSBTAG00000025471;ENSBTAG00000008592;ENSBTAG00000001321;ENSBTAG00000010349
Kaposi sarcoma-associated herpesvirus infection	bta05167	0.0161495	ENSBTAG00000010303;ENSBTAG00000037778;ENSBTAG00000027513;ENSBTAG00000014921;ENSBTAG00000037558
MAPK signaling pathway	bta04010	0.0182361	ENSBTAG00000044208;ENSBTAG00000025471;ENSBTAG00000007882;ENSBTAG00000001321;ENSBTAG00000010673;ENSBTAG00000010349
Measles	bta05162	0.0208498	ENSBTAG00000014921;ENSBTAG00000001321;ENSBTAG00000000436;ENSBTAG00000010349
Hepatitis B	bta05161	0.0237685	ENSBTAG00000020676;ENSBTAG00000019302;ENSBTAG00000014921;ENSBTAG00000025471
Complement and coagulation cascades	bta04610	0.0247046	ENSBTAG00000033278;ENSBTAG00000007101;ENSBTAG00000021717
Dilated cardiomyopathy (DCM)	bta05414	0.0254479	ENSBTAG00000025471;ENSBTAG00000016566;ENSBTAG00000003956
Non-alcoholic fatty liver disease (NAFLD)	bta04932	0.0269249	ENSBTAG00000014921;ENSBTAG00000025471;ENSBTAG00000001321;ENSBTAG00000010349
Gap junction	bta04540	0.0269706	ENSBTAG00000009654;ENSBTAG00000039992;ENSBTAG00000039992
Asthma	bta05310	0.0290355	ENSBTAG00000025471;ENSBTAG00000020096
Human cytomegalovirus infection	bta05163	0.0313392	ENSBTAG00000025250;ENSBTAG00000014921;ENSBTAG00000025471;ENSBTAG00000001321;ENSBTAG00000025257
HIF-1 signaling pathway	bta04066	0.0335401	ENSBTAG00000019302;ENSBTAG00000014921;ENSBTAG00000008096
Amoebiasis	bta05146	0.0362	ENSBTAG00000014921;ENSBTAG00000025471;ENSBTAG00000001321
Type II diabetes mellitus	bta04930	0.0433039	ENSBTAG00000025471;ENSBTAG00000007882
Human T-cell leukemia virus 1 infection	bta05166	0.0434953	ENSBTAG00000010303;ENSBTAG00000014921;ENSBTAG00000025471;ENSBTAG00000037539;ENSBTAG00000008545
Leukocyte transendothelial migration	bta04670	0.0478915	ENSBTAG00000010303;ENSBTAG00000020676;ENSBTAG00000037539

## Sheet: Table S8
Table S8 The significantly enriched KEGG pathway for DEGs in HF vs. HC
KEGG pathway	KEGG_ID	pValue	Genes
Cell adhesion molecules (CAMs)	bta04514	1.26776e-05	ENSBTAG00000038128;ENSBTAG00000019097;ENSBTAG00000013462;ENSBTAG00000021077;ENSBTAG00000007075;ENSBTAG00000000603;ENSBTAG00000020116;ENSBTAG00000010303
Graft-versus-host disease	bta05332	1.85265e-05	ENSBTAG00000038128;ENSBTAG00000021077;ENSBTAG00000013055;ENSBTAG00000007075;ENSBTAG00000020116
Allograft rejection	bta05330	4.02332e-05	ENSBTAG00000038128;ENSBTAG00000021077;ENSBTAG00000013055;ENSBTAG00000007075;ENSBTAG00000020116
Type I diabetes mellitus	bta04940	5.21398e-05	ENSBTAG00000038128;ENSBTAG00000021077;ENSBTAG00000013055;ENSBTAG00000007075;ENSBTAG00000020116
Autoimmune thyroid disease	bta05320	0.000129058	ENSBTAG00000038128;ENSBTAG00000021077;ENSBTAG00000013055;ENSBTAG00000007075;ENSBTAG00000020116
Viral myocarditis	bta05416	0.000157587	ENSBTAG00000038128;ENSBTAG00000021077;ENSBTAG00000007075;ENSBTAG00000020116;ENSBTAG00000010303
Antigen processing and presentation	bta04612	0.00289687	ENSBTAG00000038128;ENSBTAG00000021077;ENSBTAG00000007075;ENSBTAG00000020116
Rheumatoid arthritis	bta05323	0.0054131	ENSBTAG00000005077;ENSBTAG00000038128;ENSBTAG00000021077;ENSBTAG00000010303
Intestinal immune network for IgA production	bta04672	0.00686297	ENSBTAG00000005077;ENSBTAG00000038128;ENSBTAG00000021077
Phagosome	bta04145	0.00693547	ENSBTAG00000038128;ENSBTAG00000021077;ENSBTAG00000011616;ENSBTAG00000007075;ENSBTAG00000020116
Hematopoietic cell lineage	bta04640	0.0075631	ENSBTAG00000007558;ENSBTAG00000038128;ENSBTAG00000004608;ENSBTAG00000021077
Leukocyte transendothelial migration	bta04670	0.00830368	ENSBTAG00000005077;ENSBTAG00000000603;ENSBTAG00000010303;ENSBTAG00000020676
Staphylococcus aureus infection	bta05150	0.00913675	ENSBTAG00000038128;ENSBTAG00000021077;ENSBTAG00000010303
Transcriptional misregulation in cancer	bta05202	0.010252	ENSBTAG00000005952;ENSBTAG00000013055;ENSBTAG00000011616;ENSBTAG00000025942;ENSBTAG00000020676
Human T-cell leukemia virus 1 infection	bta05166	0.0114514	ENSBTAG00000038128;ENSBTAG00000020221;ENSBTAG00000021077;ENSBTAG00000007075;ENSBTAG00000020116;ENSBTAG00000010303
Arachidonic acid metabolism	bta00590	0.0209064	ENSBTAG00000011990;ENSBTAG00000022564;ENSBTAG00000046900
Epstein-Barr virus infection	bta05169	0.0220296	ENSBTAG00000038128;ENSBTAG00000021077;ENSBTAG00000007075;ENSBTAG00000020116;ENSBTAG00000010303
Folate biosynthesis	bta00790	0.0281455	ENSBTAG00000008951;ENSBTAG00000022564
Asthma	bta05310	0.0281455	ENSBTAG00000038128;ENSBTAG00000021077
Axon guidance	bta04360	0.0346398	ENSBTAG00000005077;ENSBTAG00000013462;ENSBTAG00000020221;ENSBTAG00000015377
African trypanosomiasis	bta05143	0.0355769	ENSBTAG00000008817;ENSBTAG00000010303
Glycine, serine and threonine metabolism	bta00260	0.0371451	ENSBTAG00000025903;ENSBTAG00000005586
Toxoplasmosis	bta05145	0.0459372	ENSBTAG00000038128;ENSBTAG00000008817;ENSBTAG00000021077
Sphingolipid metabolism	bta00600	0.0470909	ENSBTAG00000009639;ENSBTAG00000004574

## Sheet: Table S9
Table S9 The protein-coding genes within 100 Kb upstream and downstream of DElncRNAs in SF vs. SC
chromosome	start	end	lncRNAs	chromosome	start	end	mRNAs/Genes	normalized binding free energy (ndG)
1	150712582	150713915	MSTRG.1296.1	1	150668926	150803833	ENSBTAG00000011001	-0.0548
10	22941314	22941978	MSTRG.1790.8	10	22893872	22897961	ENSBTAG00000050781	-0.0641
10	22941314	22941978	MSTRG.1790.8	10	22913859	22914509	ENSBTAG00000054091	-0.0863
10	22941314	22941978	MSTRG.1790.8	10	22973723	22974707	ENSBTAG00000046819	-0.0659
10	22941314	22941978	MSTRG.1790.8	10	23032036	23033790	ENSBTAG00000045863	-0.0753
10	22941314	22941978	MSTRG.1790.8	10	23035063	23035675	ENSBTAG00000054130	-0.068
10	22941314	22941978	MSTRG.1790.8	10	22837377	22845743	ENSBTAG00000050391	-0.0664
10	22941314	22941978	MSTRG.1790.8	10	22999008	23012716	ENSBTAG00000038544	-0.0781
10	101792396	101795325	MSTRG.2859.7	10	101830189	101834706	ENSBTAG00000052775	-0.0701
10	101792396	101795325	MSTRG.2859.7	10	101862077	101874842	ENSBTAG00000005426	-0.0737
10	101792396	101795325	MSTRG.2859.7	10	101640018	101708726	ENSBTAG00000013138	-0.0661
10	101792396	101795325	MSTRG.2859.7	10	101723038	101828432	ENSBTAG00000045849	-0.1085
10	101792396	101795325	MSTRG.2859.7	10	101875399	101923805	ENSBTAG00000005427	-0.0918
11	938779	943144	MSTRG.2913.5	11	928157	984910	ENSBTAG00000049271	-0.0446
11	938779	943144	MSTRG.2913.5	11	858769	922067	ENSBTAG00000054306	-0.0382
11	2569802	2572528	MSTRG.2956.1	11	2557613	2569332	ENSBTAG00000014090	-0.0702
11	2569802	2572528	MSTRG.2956.1	11	2604522	2604628	ENSBTAG00000052266	-0.1599
11	2569802	2572528	MSTRG.2956.1	11	2518213	2526093	ENSBTAG00000002965	-0.0628
11	2569802	2572528	MSTRG.2956.1	11	2630338	2684017	ENSBTAG00000003963	-0.0528
11	2569802	2572528	MSTRG.2956.1	11	2557280	2630187	ENSBTAG00000004497	-0.0526
11	6842216	6844944	MSTRG.3034.1	11	6827112	6827197	ENSBTAG00000043317	-0.2021
11	6842216	6844944	MSTRG.3034.1	11	6876050	6915249	ENSBTAG00000005273	-0.0274
11	24538843	24558383	MSTRG.3280.1	11	24464835	24474936	ENSBTAG00000019382	-0.0668
11	24538843	24558383	MSTRG.3280.1	11	24585989	24739169	ENSBTAG00000010935	-0.0547
11	104152769	104157310	ENSBTAT00000067117	11	104078014	104087183	ENSBTAG00000030278	-0.0952
11	104152769	104157310	ENSBTAT00000067117	11	104085473	104085545	ENSBTAG00000029979	-0.3088
11	104152769	104157310	ENSBTAT00000067117	11	104087838	104100209	ENSBTAG00000025161	-0.083
11	104152769	104157310	ENSBTAT00000067117	11	104101032	104103186	ENSBTAG00000053674	-0.0937
11	104152769	104157310	ENSBTAT00000067117	11	104128203	104131916	ENSBTAG00000048781	-0.0947
11	104152769	104157310	ENSBTAT00000067117	11	104129994	104130127	ENSBTAG00000051347	-0.1811
11	104152769	104157310	ENSBTAT00000067117	11	104129995	104130118	ENSBTAG00000042930	-0.1679
11	104152769	104157310	ENSBTAT00000067117	11	104131157	104131289	ENSBTAG00000055222	-0.1849
11	104152769	104157310	ENSBTAT00000067117	11	104131158	104131289	ENSBTAG00000042482	-0.1849
11	104152769	104157310	ENSBTAT00000067117	11	104132816	104133394	ENSBTAG00000030281	-0.0654
11	104152769	104157310	ENSBTAT00000067117	11	104181329	104181435	ENSBTAG00000049956	-0.1768
11	104152769	104157310	ENSBTAT00000067117	11	104240172	104246931	ENSBTAG00000011554	-0.1033
11	104152769	104157310	ENSBTAT00000067117	11	104255845	104259161	ENSBTAG00000011559	-0.0738
11	104152769	104157310	ENSBTAT00000067117	11	104256297	104256371	ENSBTAG00000043383	-0.3758
11	104152769	104157310	ENSBTAT00000067117	11	104257030	104257100	ENSBTAG00000043101	-0.1494
11	104152769	104157310	ENSBTAT00000067117	11	104113961	104127351	ENSBTAG00000021928	-0.1025
11	104152769	104157310	ENSBTAT00000067117	11	104152769	104157310	ENSBTAG00000049030	-0.1273
11	104152769	104157310	ENSBTAT00000067117	11	104249112	104255687	ENSBTAG00000011556	-0.0851
11	104152769	104157310	ENSBTAT00000067117	11	104070662	104071668	ENSBTAG00000049379	-0.0595
11	104152769	104157310	ENSBTAT00000067117	11	104176840	104214809	ENSBTAG00000012525	-0.0995
11	106114487	106116876	MSTRG.4390.1	11	106021670	106024967	ENSBTAG00000015074	-0.1209
11	106114487	106116876	MSTRG.4390.1	11	106026182	106027931	ENSBTAG00000030296	-0.1237
11	106114487	106116876	MSTRG.4390.1	11	106039204	106043647	ENSBTAG00000015085	-0.1465
11	106114487	106116876	MSTRG.4390.1	11	106039598	106041222	ENSBTAG00000015081	-0.1494
11	106114487	106116876	MSTRG.4390.1	11	106067965	106069085	ENSBTAG00000046516	-0.1632
11	106114487	106116876	MSTRG.4390.1	11	106072818	106080084	ENSBTAG00000046140	-0.1284
11	106114487	106116876	MSTRG.4390.1	11	106094744	106102179	ENSBTAG00000047807	-0.1532
11	106114487	106116876	MSTRG.4390.1	11	106108207	106117113	ENSBTAG00000048054	-1.5817
11	106114487	106116876	MSTRG.4390.1	11	106130453	106134589	ENSBTAG00000047958	-0.1551
11	106114487	106116876	MSTRG.4390.1	11	106142573	106144612	ENSBTAG00000053827	-0.1287
11	106114487	106116876	MSTRG.4390.1	11	106190934	106191835	ENSBTAG00000049029	-0.1313
11	106114487	106116876	MSTRG.4390.1	11	106196215	106200561	ENSBTAG00000045734	-0.1237
11	106114487	106116876	MSTRG.4390.1	11	106198247	106200508	ENSBTAG00000047964	-0.12
11	106114487	106116876	MSTRG.4390.1	11	106207731	106207786	ENSBTAG00000055041	-0.6877
11	106114487	106116876	MSTRG.4390.1	11	106210967	106212439	ENSBTAG00000046415	-0.1014
11	106114487	106116876	MSTRG.4390.1	11	106046569	106065509	ENSBTAG00000047254	-0.1622
11	106114487	106116876	MSTRG.4390.1	11	106080954	106086455	ENSBTAG00000048125	-0.1276
11	106114487	106116876	MSTRG.4390.1	11	106117505	106128515	ENSBTAG00000046775	-0.1434
11	106114487	106116876	MSTRG.4390.1	11	106169309	106186378	ENSBTAG00000047202	-0.1323
11	106114487	106116876	MSTRG.4390.1	11	106200925	106211622	ENSBTAG00000046223	-0.1712
11	106114487	106116876	MSTRG.4390.1	11	106213509	106221057	ENSBTAG00000047715	-0.1742
11	106114487	106116876	MSTRG.4390.1	11	106036462	106038206	ENSBTAG00000049497	-0.0749
12	85110431	85113873	MSTRG.5075.2	12	85040120	85153241	ENSBTAG00000025210	-0.0696
12	85110431	85113873	MSTRG.5075.2	12	85168908	85200403	ENSBTAG00000049416	-0.0725
13	22856434	22875318	MSTRG.5329.1	13	22747480	22954556	ENSBTAG00000044074	-0.0612
13	22856434	22875318	MSTRG.5329.1	13	22968650	23148498	ENSBTAG00000033315	-0.0549
13	47848790	47850952	MSTRG.5627.1	13	47807353	47808405	ENSBTAG00000054005	-0.0414
13	47848790	47850952	MSTRG.5627.1	13	47720768	47778950	ENSBTAG00000008293	-0.0208
13	47848790	47850952	MSTRG.5627.1	13	47827734	47866134	ENSBTAG00000051557	-0.0553
13	47848790	47850952	MSTRG.5627.1	13	47916971	48028742	ENSBTAG00000014048	-0.0378
13	54695881	54718415	ENSBTAT00000084749	13	54676984	54677307	ENSBTAG00000051754	-0.1112
13	54695881	54718415	ENSBTAT00000084749	13	54735656	54735750	ENSBTAG00000036363	-0.1751
13	54695881	54718415	ENSBTAT00000084749	13	54741488	54749500	ENSBTAG00000049378	-0.0969
13	54695881	54718415	ENSBTAT00000084749	13	54745896	54745988	ENSBTAG00000029790	-0.2203
13	54695881	54718415	ENSBTAT00000084749	13	54748695	54754196	ENSBTAG00000052037	-0.1004
13	54695881	54718415	ENSBTAT00000084749	13	54671725	54695783	ENSBTAG00000016388	-0.0924
13	54695881	54718415	ENSBTAT00000084749	13	54695881	54718415	ENSBTAG00000051012	-0.1107
13	54695881	54718415	ENSBTAT00000084749	13	54799166	54809284	ENSBTAG00000047944	-0.1012
13	54695881	54718415	ENSBTAT00000084749	13	54606948	54658859	ENSBTAG00000021727	-0.0986
14	12747460	12760112	MSTRG.6499.1	14	12653173	12658366	ENSBTAG00000008409	-0.038
14	62784257	62790416	MSTRG.6845.1	14	62724714	62724817	ENSBTAG00000044766	-0.2095
14	62784257	62790416	MSTRG.6845.1	14	62384855	62715290	ENSBTAG00000026963	-0.0371
14	62784257	62790416	MSTRG.6845.1	14	62721044	62888891	ENSBTAG00000004518	-0.0312
15	46231487	46361426	MSTRG.7445.3	15	46132026	46133194	ENSBTAG00000051394	-0.0643
15	46231487	46361426	MSTRG.7445.3	15	46276833	46280671	ENSBTAG00000049294	-0.0202
15	46231487	46361426	MSTRG.7445.3	15	46361442	46362506	ENSBTAG00000052878	-0.0258
15	46231487	46361426	MSTRG.7445.3	15	46383577	46385081	ENSBTAG00000024781	-0.0471
15	46231487	46361426	MSTRG.7445.3	15	46453641	46455094	ENSBTAG00000000694	-0.0547
15	46231487	46361426	MSTRG.7445.3	15	46455063	46462510	ENSBTAG00000000696	-0.0388
15	46231487	46361426	MSTRG.7445.3	15	46229081	46235896	ENSBTAG00000037937	-1.019
15	46231487	46361426	MSTRG.7445.3	15	46407409	46444149	ENSBTAG00000015405	-0.0374
15	46231487	46361426	MSTRG.7445.3	15	46444901	46452583	ENSBTAG00000015403	-0.0358
15	46231991	46359374	MSTRG.7445.4	15	46132026	46133194	ENSBTAG00000051394	-0.0642
15	46231991	46359374	MSTRG.7445.4	15	46276833	46280671	ENSBTAG00000049294	-0.0361
15	46231991	46359374	MSTRG.7445.4	15	46361442	46362506	ENSBTAG00000052878	-0.0275
15	46231991	46359374	MSTRG.7445.4	15	46383577	46385081	ENSBTAG00000024781	-0.0371
15	46231991	46359374	MSTRG.7445.4	15	46453641	46455094	ENSBTAG00000000694	-0.0533
15	46231991	46359374	MSTRG.7445.4	15	46455063	46462510	ENSBTAG00000000696	-0.071
15	46231991	46359374	MSTRG.7445.4	15	46229081	46235896	ENSBTAG00000037937	-1.2933
15	46231991	46359374	MSTRG.7445.4	15	46407409	46444149	ENSBTAG00000015405	-0.0567
15	46231991	46359374	MSTRG.7445.4	15	46444901	46452583	ENSBTAG00000015403	-0.045
15	46233494	46361433	MSTRG.7445.5	15	46276833	46280671	ENSBTAG00000049294	-0.0296
15	46233494	46361433	MSTRG.7445.5	15	46361442	46362506	ENSBTAG00000052878	-0.031
15	46233494	46361433	MSTRG.7445.5	15	46383577	46385081	ENSBTAG00000024781	-0.0379
15	46233494	46361433	MSTRG.7445.5	15	46453641	46455094	ENSBTAG00000000694	-0.0454
15	46233494	46361433	MSTRG.7445.5	15	46455063	46462510	ENSBTAG00000000696	-0.0396
15	46233494	46361433	MSTRG.7445.5	15	46229081	46235896	ENSBTAG00000037937	-1.0748
15	46233494	46361433	MSTRG.7445.5	15	46407409	46444149	ENSBTAG00000015405	-0.0646
15	46233494	46361433	MSTRG.7445.5	15	46444901	46452583	ENSBTAG00000015403	-0.0324
15	46234759	46361734	MSTRG.7446.1	15	46276833	46280671	ENSBTAG00000049294	-0.0523
15	46234759	46361734	MSTRG.7446.1	15	46361442	46362506	ENSBTAG00000052878	-1.2283
15	46234759	46361734	MSTRG.7446.1	15	46383577	46385081	ENSBTAG00000024781	-0.0785
15	46234759	46361734	MSTRG.7446.1	15	46453641	46455094	ENSBTAG00000000694	-0.0795
15	46234759	46361734	MSTRG.7446.1	15	46455063	46462510	ENSBTAG00000000696	-0.0691
15	46234759	46361734	MSTRG.7446.1	15	46229081	46235896	ENSBTAG00000037937	-2.0688
15	46234759	46361734	MSTRG.7446.1	15	46407409	46444149	ENSBTAG00000015405	-0.0927
15	46234759	46361734	MSTRG.7446.1	15	46444901	46452583	ENSBTAG00000015403	-0.0659
16	1082928	1087554	MSTRG.7985.1	16	1073887	1076004	ENSBTAG00000054445	-0.076
16	1082928	1087554	MSTRG.7985.1	16	1087323	1089347	ENSBTAG00000015711	-1.3465
16	1082928	1087554	MSTRG.7985.1	16	1122157	1132658	ENSBTAG00000014912	-0.139
16	1082928	1087554	MSTRG.7985.1	16	1013899	1049309	ENSBTAG00000051203	-0.1027
16	1581030	1588613	ENSBTAT00000087177	16	1510252	1518304	ENSBTAG00000012349	-0.0312
16	1581030	1588613	ENSBTAT00000087177	16	1529947	1531800	ENSBTAG00000053471	-0.0216
16	1581030	1588613	ENSBTAT00000087177	16	1581030	1588613	ENSBTAG00000050748	-0.0548
16	1581030	1588613	ENSBTAT00000087177	16	1624495	1625414	ENSBTAG00000050925	-0.0289
16	1581030	1588613	ENSBTAT00000087177	16	1644724	1647223	ENSBTAG00000052913	-0.0656
16	1581030	1588613	ENSBTAT00000087177	16	1596039	1623678	ENSBTAG00000017352	-0.0246
16	1581030	1588613	ENSBTAT00000087177	16	1635960	1640051	ENSBTAG00000050130	-0.0384
16	1581030	1588613	ENSBTAT00000087177	16	1400155	1497069	ENSBTAG00000014059	-0.0263
17	16577175	16602428	MSTRG.9185.1	17	16534317	16553468	ENSBTAG00000000297	-0.0409
17	16577175	16602428	MSTRG.9185.1	17	16581998	16606183	ENSBTAG00000048704	-0.0331
17	16577175	16602428	MSTRG.9185.1	17	16638203	16919320	ENSBTAG00000049010	-0.0565
17	50887560	50891856	MSTRG.9383.1	17	50869224	50869321	ENSBTAG00000044428	-0.1362
17	50887560	50891856	MSTRG.9383.1	17	50874011	50877615	ENSBTAG00000050714	-0.0772
17	50887560	50891856	MSTRG.9383.1	17	50813518	50834720	ENSBTAG00000001543	-0.0949
17	50887560	50891856	MSTRG.9383.1	17	50887544	50892468	ENSBTAG00000032436	-1.0433
17	50887560	50891856	MSTRG.9383.1	17	50838143	50868907	ENSBTAG00000020414	-0.0996
17	50887560	50891856	MSTRG.9383.1	17	50929375	51022457	ENSBTAG00000014269	-0.0846
17	61378380	61395414	MSTRG.9569.1	17	61363053	61371004	ENSBTAG00000039861	-0.1547
17	61378380	61395414	MSTRG.9569.1	17	61376225	61385129	ENSBTAG00000053807	-0.6978
17	61378380	61395414	MSTRG.9569.1	17	61394801	61402638	ENSBTAG00000037527	-0.9257
17	61378380	61395414	MSTRG.9569.1	17	61225406	61284097	ENSBTAG00000011102	-0.0869
17	61378380	61395414	MSTRG.9569.1	17	61287674	61316764	ENSBTAG00000011103	-0.0774
17	61378380	61395414	MSTRG.9569.1	17	61338202	61357849	ENSBTAG00000014628	-0.1257
17	61378380	61395414	MSTRG.9569.1	17	61409306	61473245	ENSBTAG00000004247	-0.0695
17	71135959	71143749	MSTRG.9863.25	17	71036156	71036721	ENSBTAG00000049563	-0.1117
17	71135959	71143749	MSTRG.9863.25	17	71069365	71070085	ENSBTAG00000055016	-0.146
17	71135959	71143749	MSTRG.9863.25	17	71075718	71076612	ENSBTAG00000051734	-0.1211
17	71135959	71143749	MSTRG.9863.25	17	71109386	71118703	ENSBTAG00000048832	-0.661
17	71135959	71143749	MSTRG.9863.25	17	71211568	71219811	ENSBTAG00000053568	-0.1727
17	71135959	71143749	MSTRG.9863.25	17	71223953	71225401	ENSBTAG00000022030	-0.1935
17	71135959	71143749	MSTRG.9863.25	17	71226030	71227888	ENSBTAG00000022032	-0.2463
17	71135959	71143749	MSTRG.9863.25	17	71042463	71059232	ENSBTAG00000054090	-0.1193
17	71135959	71143749	MSTRG.9863.25	17	71087844	71097339	ENSBTAG00000054009	-0.1262
17	71135959	71143749	MSTRG.9863.25	17	71092573	71125064	ENSBTAG00000047121	-1.0328
17	71135959	71143749	MSTRG.9863.25	17	71131053	71166047	ENSBTAG00000017305	-1.1823
17	71135959	71143749	MSTRG.9863.25	17	71220220	71222109	ENSBTAG00000051134	-0.1754
17	71135959	71143749	MSTRG.9863.25	17	71231375	71239854	ENSBTAG00000006108	-0.1755
17	71135959	71143749	MSTRG.9863.25	17	71241945	71259042	ENSBTAG00000009988	-0.15
17	71135959	71143749	MSTRG.9863.25	17	71170236	71172285	ENSBTAG00000050062	-1.1081
18	2913200	2914036	MSTRG.10019.1	18	2827665	2831660	ENSBTAG00000040000	-0.078
18	2913200	2914036	MSTRG.10019.1	18	2868273	2878363	ENSBTAG00000006550	-0.0754
18	2913200	2914036	MSTRG.10019.1	18	2913010	2915023	ENSBTAG00000034185	-0.4868
18	2913200	2914036	MSTRG.10019.1	18	2937398	2943918	ENSBTAG00000015686	-0.0676
18	2913200	2914036	MSTRG.10019.1	18	2806374	2819530	ENSBTAG00000015428	-0.0668
18	2913200	2914036	MSTRG.10019.1	18	2843007	2863808	ENSBTAG00000015432	-0.0753
18	2913200	2914036	MSTRG.10019.1	18	2923427	2937944	ENSBTAG00000015677	-0.0751
18	2913200	2914036	MSTRG.10019.1	18	2870001	2921632	ENSBTAG00000015669	-0.0762
18	49103421	49103961	MSTRG.10799.4	18	49007322	49013350	ENSBTAG00000047691	-0.128
18	49103421	49103961	MSTRG.10799.4	18	49038391	49043335	ENSBTAG00000005390	-0.1071
18	49103421	49103961	MSTRG.10799.4	18	49086545	49091982	ENSBTAG00000020428	-0.1155
18	49103421	49103961	MSTRG.10799.4	18	49092003	49100532	ENSBTAG00000020429	-0.149
18	49103421	49103961	MSTRG.10799.4	18	49122732	49125260	ENSBTAG00000021093	-0.1309
18	49103421	49103961	MSTRG.10799.4	18	49127378	49131281	ENSBTAG00000052512	-0.1308
18	49103421	49103961	MSTRG.10799.4	18	49160920	49168043	ENSBTAG00000010480	-0.1244
18	49103421	49103961	MSTRG.10799.4	18	49172884	49180410	ENSBTAG00000010483	-0.1682
18	49103421	49103961	MSTRG.10799.4	18	49050030	49085221	ENSBTAG00000009785	-0.1697
18	49103421	49103961	MSTRG.10799.4	18	49101057	49104540	ENSBTAG00000008573	-0.7794
18	49103421	49103961	MSTRG.10799.4	18	49109364	49119473	ENSBTAG00000004017	-0.1512
18	49103421	49103961	MSTRG.10799.4	18	49184744	49190099	ENSBTAG00000010501	-0.1542
18	49103421	49103961	MSTRG.10799.4	18	49017345	49024476	ENSBTAG00000047158	-0.1725
18	49103421	49103961	MSTRG.10799.4	18	49132458	49159095	ENSBTAG00000010467	-0.1334
18	51412731	51436290	MSTRG.10922.1	18	51319272	51321569	ENSBTAG00000053222	-0.1072
18	51412731	51436290	MSTRG.10922.1	18	51355174	51363304	ENSBTAG00000011963	-0.075
18	51412731	51436290	MSTRG.10922.1	18	51367681	51372973	ENSBTAG00000019273	-0.052
18	51412731	51436290	MSTRG.10922.1	18	51400717	51406445	ENSBTAG00000006859	-0.0606
18	51412731	51436290	MSTRG.10922.1	18	51464620	51467546	ENSBTAG00000052343	-0.0707
18	51412731	51436290	MSTRG.10922.1	18	51481272	51481396	ENSBTAG00000043005	-0.131
18	51412731	51436290	MSTRG.10922.1	18	51500305	51506901	ENSBTAG00000018652	-0.0518
18	51412731	51436290	MSTRG.10922.1	18	51323403	51343621	ENSBTAG00000018912	-0.0597
18	51412731	51436290	MSTRG.10922.1	18	51344675	51348682	ENSBTAG00000001882	-0.0578
18	51412731	51436290	MSTRG.10922.1	18	51415857	51487239	ENSBTAG00000049346	-0.0463
18	51412731	51436290	MSTRG.10922.1	18	51477290	51488001	ENSBTAG00000054156	-0.0506
18	51412731	51436290	MSTRG.10922.1	18	51373358	51382927	ENSBTAG00000020251	-0.0585
18	51423922	51445827	MSTRG.10925.1	18	51355174	51363304	ENSBTAG00000011963	-0.1209
18	51423922	51445827	MSTRG.10925.1	18	51367681	51372973	ENSBTAG00000019273	-0.1321
18	51423922	51445827	MSTRG.10925.1	18	51400717	51406445	ENSBTAG00000006859	-0.1536
18	51423922	51445827	MSTRG.10925.1	18	51464620	51467546	ENSBTAG00000052343	-0.096
18	51423922	51445827	MSTRG.10925.1	18	51481272	51481396	ENSBTAG00000043005	-0.1217
18	51423922	51445827	MSTRG.10925.1	18	51500305	51506901	ENSBTAG00000018652	-0.1165
18	51423922	51445827	MSTRG.10925.1	18	51323403	51343621	ENSBTAG00000018912	-0.1652
18	51423922	51445827	MSTRG.10925.1	18	51344675	51348682	ENSBTAG00000001882	-0.1421
18	51423922	51445827	MSTRG.10925.1	18	51415857	51487239	ENSBTAG00000049346	-0.9276
18	51423922	51445827	MSTRG.10925.1	18	51477290	51488001	ENSBTAG00000054156	-0.3282
18	51423922	51445827	MSTRG.10925.1	18	51373358	51382927	ENSBTAG00000020251	-0.1175
18	55476038	55476403	MSTRG.11108.1	18	55373388	55376353	ENSBTAG00000011621	-0.0631
18	55476038	55476403	MSTRG.11108.1	18	55382972	55384709	ENSBTAG00000011624	-0.0839
18	55476038	55476403	MSTRG.11108.1	18	55411775	55425141	ENSBTAG00000009172	-0.081
18	55476038	55476403	MSTRG.11108.1	18	55478717	55486893	ENSBTAG00000002368	-0.1022
18	55476038	55476403	MSTRG.11108.1	18	55510391	55521354	ENSBTAG00000013337	-0.0805
18	55476038	55476403	MSTRG.11108.1	18	55530826	55535003	ENSBTAG00000013340	-0.1021
18	55476038	55476403	MSTRG.11108.1	18	55538469	55540364	ENSBTAG00000013343	-0.1001
18	55476038	55476403	MSTRG.11108.1	18	55571842	55573733	ENSBTAG00000038735	-0.0898
18	55476038	55476403	MSTRG.11108.1	18	55377395	55381389	ENSBTAG00000023374	-0.0857
18	55476038	55476403	MSTRG.11108.1	18	55447604	55471328	ENSBTAG00000009177	-0.0927
18	55476038	55476403	MSTRG.11108.1	18	55473997	55477628	ENSBTAG00000001294	-0.0805
18	55476038	55476403	MSTRG.11108.1	18	55487884	55503747	ENSBTAG00000002378	-0.093
18	55476038	55476403	MSTRG.11108.1	18	55541702	55558358	ENSBTAG00000039958	-0.0907
18	55476038	55476403	MSTRG.11108.1	18	55427042	55447503	ENSBTAG00000009174	-0.0879
18	55476038	55476403	MSTRG.11108.1	18	55558487	55574535	ENSBTAG00000023417	-0.0965
18	55476038	55476403	MSTRG.11108.1	18	55573754	55575602	ENSBTAG00000052788	-0.0844
18	56357208	56358053	MSTRG.11174.7	18	56269038	56273691	ENSBTAG00000003457	-0.0961
18	56357208	56358053	MSTRG.11174.7	18	56282528	56288926	ENSBTAG00000016997	-0.0993
18	56357208	56358053	MSTRG.11174.7	18	56331952	56338812	ENSBTAG00000012064	-0.0826
18	56357208	56358053	MSTRG.11174.7	18	56347247	56348824	ENSBTAG00000053998	-0.077
18	56357208	56358053	MSTRG.11174.7	18	56364724	56365496	ENSBTAG00000053322	-0.0592
18	56357208	56358053	MSTRG.11174.7	18	56246435	56269371	ENSBTAG00000050948	-0.1155
18	56357208	56358053	MSTRG.11174.7	18	56291592	56327148	ENSBTAG00000005367	-0.0712
18	56357208	56358053	MSTRG.11174.7	18	56416654	56489716	ENSBTAG00000002580	-0.0945
18	56357208	56358053	MSTRG.11174.7	18	56353715	56372775	ENSBTAG00000044113	-0.1665
18	61027547	61128816	MSTRG.11430.1	18	61180951	61189526	ENSBTAG00000009171	-0.0408
18	61027547	61128816	MSTRG.11430.1	18	61009582	61018636	ENSBTAG00000036224	-0.0357
18	61027547	61128816	MSTRG.11430.1	18	61158271	61171888	ENSBTAG00000000336	-0.0315
18	61027547	61128816	MSTRG.11430.1	18	61067997	61083999	ENSBTAG00000014953	-0.0389
18	61027547	61128816	MSTRG.11430.1	18	61209482	61224598	ENSBTAG00000015061	-0.0329
18	61201731	61205841	MSTRG.11437.1	18	61180951	61189526	ENSBTAG00000009171	-0.0837
18	61201731	61205841	MSTRG.11437.1	18	61272049	61273471	ENSBTAG00000054918	-0.0927
18	61201731	61205841	MSTRG.11437.1	18	61284316	61290145	ENSBTAG00000013345	-0.0944
18	61201731	61205841	MSTRG.11437.1	18	61300943	61306285	ENSBTAG00000009364	-0.0805
18	61201731	61205841	MSTRG.11437.1	18	61158271	61171888	ENSBTAG00000000336	-0.0761
18	61201731	61205841	MSTRG.11437.1	18	61238819	61255678	ENSBTAG00000014328	-0.0866
18	61201731	61205841	MSTRG.11437.1	18	61209482	61224598	ENSBTAG00000015061	-0.0785
18	62462920	62468955	MSTRG.11471.1	18	62363963	62370641	ENSBTAG00000050944	-0.1153
18	62462920	62468955	MSTRG.11471.1	18	62393610	62405845	ENSBTAG00000047175	-0.1265
18	62462920	62468955	MSTRG.11471.1	18	62453964	62454894	ENSBTAG00000046383	-0.7731
18	62462920	62468955	MSTRG.11471.1	18	62490163	62504128	ENSBTAG00000047473	-0.1095
18	62462920	62468955	MSTRG.11471.1	18	62512088	62516410	ENSBTAG00000045529	-0.1286
18	62462920	62468955	MSTRG.11471.1	18	62542301	62552522	ENSBTAG00000039215	-0.1064
18	62462920	62468955	MSTRG.11471.1	18	62554596	62561908	ENSBTAG00000054741	-0.0892
18	62462920	62468955	MSTRG.11471.1	18	62409111	62438024	ENSBTAG00000047953	-0.1045
18	62462920	62468955	MSTRG.11471.1	18	62462232	62476548	ENSBTAG00000045854	-0.9404
18	62462920	62468955	MSTRG.11471.1	18	62527485	62537893	ENSBTAG00000021647	-0.1058
18	62625500	62714586	MSTRG.11478.1	18	62542301	62552522	ENSBTAG00000039215	-0.0732
18	62625500	62714586	MSTRG.11478.1	18	62554596	62561908	ENSBTAG00000054741	-0.0732
18	62625500	62714586	MSTRG.11478.1	18	62587896	62594465	ENSBTAG00000022807	-0.081
18	62625500	62714586	MSTRG.11478.1	18	62655625	62662605	ENSBTAG00000054818	-1.7156
18	62625500	62714586	MSTRG.11478.1	18	62754722	62761536	ENSBTAG00000045795	-0.0709
18	62625500	62714586	MSTRG.11478.1	18	62793883	62798262	ENSBTAG00000039413	-0.0764
18	62625500	62714586	MSTRG.11478.1	18	62527485	62537893	ENSBTAG00000021647	-0.076
18	62625500	62714586	MSTRG.11478.1	18	62625845	62636766	ENSBTAG00000045951	-0.1021
18	62625500	62714586	MSTRG.11478.1	18	62671269	62699050	ENSBTAG00000049820	-0.0825
18	62625500	62714586	MSTRG.11478.1	18	62714565	62722641	ENSBTAG00000047270	-0.1006
18	62625500	62714586	MSTRG.11478.1	18	62802729	62823366	ENSBTAG00000039086	-0.0677
18	62625500	62714586	MSTRG.11478.1	18	62645561	62653396	ENSBTAG00000052880	-0.0622
19	14439294	14444363	MSTRG.11828.1	19	14339700	14341265	ENSBTAG00000025257	-0.0601
19	14439294	14444363	MSTRG.11828.1	19	14349000	14352007	ENSBTAG00000051377	-0.0749
19	14439294	14444363	MSTRG.11828.1	19	14387586	14389714	ENSBTAG00000003289	-0.0712
19	14439294	14444363	MSTRG.11828.1	19	14399906	14401309	ENSBTAG00000048626	-0.0644
19	14439294	14444363	MSTRG.11828.1	19	14421208	14427667	ENSBTAG00000010155	-0.0686
19	14439294	14444363	MSTRG.11828.1	19	14445403	14450577	ENSBTAG00000048980	-0.0567
19	14439294	14444363	MSTRG.11828.1	19	14460812	14465640	ENSBTAG00000010738	-0.0636
19	14439294	14444363	MSTRG.11828.1	19	14468439	14475253	ENSBTAG00000053578	-0.0694
19	14439294	14444363	MSTRG.11828.1	19	14508970	14516896	ENSBTAG00000053649	-0.0689
19	14439294	14444363	MSTRG.11828.1	19	14519263	14535861	ENSBTAG00000002850	-0.0732
19	14439294	14444363	MSTRG.11828.1	19	14243466	14362161	ENSBTAG00000025250	-0.0563
19	14439294	14444363	MSTRG.11828.1	19	14543295	14573019	ENSBTAG00000006916	-0.0848
19	26449306	26450184	MSTRG.12151.15	19	26414113	26419319	ENSBTAG00000008593	-0.0622
19	26449306	26450184	MSTRG.12151.15	19	26427478	26434908	ENSBTAG00000055281	-0.0602
19	26449306	26450184	MSTRG.12151.15	19	26434654	26438799	ENSBTAG00000008590	-0.0675
19	26449306	26450184	MSTRG.12151.15	19	26447390	26450242	ENSBTAG00000004915	-0.2574
19	26449306	26450184	MSTRG.12151.15	19	26450718	26455554	ENSBTAG00000004913	-0.0611
19	26449306	26450184	MSTRG.12151.15	19	26455453	26458255	ENSBTAG00000004910	-0.0644
19	26449306	26450184	MSTRG.12151.15	19	26460494	26462445	ENSBTAG00000004909	-0.0554
19	26449306	26450184	MSTRG.12151.15	19	26484296	26489324	ENSBTAG00000004908	-0.0669
19	26449306	26450184	MSTRG.12151.15	19	26487421	26488183	ENSBTAG00000047992	-0.077
19	26449306	26450184	MSTRG.12151.15	19	26543144	26556510	ENSBTAG00000013392	-0.0622
19	26449306	26450184	MSTRG.12151.15	19	26390112	26412206	ENSBTAG00000001349	-0.0938
19	26449306	26450184	MSTRG.12151.15	19	26418173	26434463	ENSBTAG00000008591	-0.0727
19	26449306	26450184	MSTRG.12151.15	19	26437553	26447840	ENSBTAG00000005534	-0.0633
19	26449306	26450184	MSTRG.12151.15	19	26489830	26537129	ENSBTAG00000004907	-0.0739
19	26449306	26450184	MSTRG.12151.15	19	26344237	26351333	ENSBTAG00000003699	-0.0482
19	48211091	48243645	MSTRG.12836.1	19	48117957	48119752	ENSBTAG00000017220	-0.0491
19	48211091	48243645	MSTRG.12836.1	19	48132030	48135645	ENSBTAG00000044204	-0.0456
19	48211091	48243645	MSTRG.12836.1	19	48140003	48192876	ENSBTAG00000004770	-0.0502
19	48211091	48243645	MSTRG.12836.1	19	48234945	48261678	ENSBTAG00000055302	-0.0368
19	48211091	48243645	MSTRG.12836.1	19	48273414	48350809	ENSBTAG00000016799	-0.0373
19	48211091	48243645	MSTRG.12836.1	19	48205013	48254361	ENSBTAG00000019432	-0.055
19	51101532	51105796	MSTRG.12937.1	19	51024277	51028502	ENSBTAG00000030209	-0.0511
19	51101532	51105796	MSTRG.12937.1	19	51048368	51050321	ENSBTAG00000024929	-0.0586
19	51101532	51105796	MSTRG.12937.1	19	51108085	51114996	ENSBTAG00000055145	-0.0508
19	51101532	51105796	MSTRG.12937.1	19	51137131	51139166	ENSBTAG00000053129	-0.0744
19	51101532	51105796	MSTRG.12937.1	19	51154298	51156611	ENSBTAG00000000355	-0.0459
19	51101532	51105796	MSTRG.12937.1	19	51158511	51160605	ENSBTAG00000000354	-0.0747
19	51101532	51105796	MSTRG.12937.1	19	51161792	51165910	ENSBTAG00000040573	-0.0846
19	51101532	51105796	MSTRG.12937.1	19	50999623	51004298	ENSBTAG00000008498	-0.0499
19	51101532	51105796	MSTRG.12937.1	19	51034066	51044560	ENSBTAG00000006045	-0.06
19	51101532	51105796	MSTRG.12937.1	19	51050656	51058641	ENSBTAG00000019812	-0.0657
19	51101532	51105796	MSTRG.12937.1	19	51063960	51072587	ENSBTAG00000003786	-0.0533
19	51101532	51105796	MSTRG.12937.1	19	51094815	51107431	ENSBTAG00000053536	-1.039
19	51101532	51105796	MSTRG.12937.1	19	51123898	51137090	ENSBTAG00000000411	-0.0531
19	51101532	51105796	MSTRG.12937.1	19	51148536	51154185	ENSBTAG00000000356	-0.0506
19	51101532	51105796	MSTRG.12937.1	19	51171780	51221977	ENSBTAG00000019105	-0.0462
19	51101532	51105796	MSTRG.12937.1	19	51118070	51122495	ENSBTAG00000000417	-0.0616
19	55261145	55264739	MSTRG.13103.3	19	55195660	55195732	ENSBTAG00000043414	-0.1682
19	55261145	55264739	MSTRG.13103.3	19	55196206	55196290	ENSBTAG00000042461	-0.1405
19	55261145	55264739	MSTRG.13103.3	19	55197780	55197857	ENSBTAG00000042706	-0.2024
19	55261145	55264739	MSTRG.13103.3	19	55217714	55227282	ENSBTAG00000005556	-0.0677
19	55261145	55264739	MSTRG.13103.3	19	55275634	55276870	ENSBTAG00000053118	-0.0901
19	55261145	55264739	MSTRG.13103.3	19	55288432	55290366	ENSBTAG00000050098	-0.0948
19	55261145	55264739	MSTRG.13103.3	19	55350377	55354150	ENSBTAG00000008507	-0.0678
19	55261145	55264739	MSTRG.13103.3	19	55194350	55198812	ENSBTAG00000053829	-0.0688
19	55261145	55264739	MSTRG.13103.3	19	55249957	55274837	ENSBTAG00000003436	-0.0636
19	55261145	55264739	MSTRG.13103.3	19	55174502	55193764	ENSBTAG00000015255	-0.0494
19	55261145	55264739	MSTRG.13103.3	19	55299835	55349164	ENSBTAG00000020115	-0.0647
19	56816326	56846862	MSTRG.13184.1	19	56672776	56740010	ENSBTAG00000008092	-0.0669
19	56816326	56846862	MSTRG.13184.1	19	56700260	56719162	ENSBTAG00000002773	-0.0754
19	56816326	56846862	MSTRG.13184.1	19	56769589	56781204	ENSBTAG00000053365	-0.133
19	56816326	56846862	MSTRG.13184.1	19	56811205	56847041	ENSBTAG00000024901	-0.7048
19	56816326	56846862	MSTRG.13184.1	19	56866880	56875156	ENSBTAG00000050726	-0.1957
19	56816326	56846862	MSTRG.13184.1	19	56900173	56913469	ENSBTAG00000052102	-0.0953
19	56816326	56846862	MSTRG.13184.1	19	56935114	56953144	ENSBTAG00000000812	-0.0829
19	56816326	56846862	MSTRG.13184.1	19	56883894	56894884	ENSBTAG00000008328	-0.5019
19	56953147	56957673	MSTRG.13190.1	19	57036059	57041099	ENSBTAG00000048415	-0.0793
19	56953147	56957673	MSTRG.13190.1	19	57055204	57058977	ENSBTAG00000053274	-0.0886
19	56953147	56957673	MSTRG.13190.1	19	56866880	56875156	ENSBTAG00000050726	-0.0655
19	56953147	56957673	MSTRG.13190.1	19	56900173	56913469	ENSBTAG00000052102	-0.0581
19	56953147	56957673	MSTRG.13190.1	19	56935114	56953144	ENSBTAG00000000812	-0.0652
19	56953147	56957673	MSTRG.13190.1	19	57046406	57074416	ENSBTAG00000030166	-0.0861
19	56953147	56957673	MSTRG.13190.1	19	57052694	57110943	ENSBTAG00000004617	-0.0779
19	56953147	56957673	MSTRG.13190.1	19	56883894	56894884	ENSBTAG00000008328	-0.0709
19	56953147	56957673	MSTRG.13190.1	19	56971845	57152217	ENSBTAG00000018663	-0.0779
19	60705399	60708322	MSTRG.13216.1	19	60608545	60618841	ENSBTAG00000008294	-0.0478
19	60705399	60708322	MSTRG.13216.1	19	60806862	60807342	ENSBTAG00000051979	-0.0957
19	60705399	60708322	MSTRG.13216.1	19	60628086	60652364	ENSBTAG00000024903	-0.052
19	60705399	60708322	MSTRG.13216.1	19	60782458	60796564	ENSBTAG00000053428	-0.0635
2	22353695	22354974	MSTRG.13489.1	2	22267736	22267841	ENSBTAG00000043001	-0.1339
2	22353695	22354974	MSTRG.13489.1	2	22449123	22451704	ENSBTAG00000014949	-0.0314
2	22353695	22354974	MSTRG.13489.1	2	22319664	22358578	ENSBTAG00000021636	-0.0292
2	22353695	22354974	MSTRG.13489.1	2	22365327	22397420	ENSBTAG00000012966	-0.0144
2	22353695	22354974	MSTRG.13489.1	2	22130033	22259090	ENSBTAG00000001585	-0.0255
2	22353695	22354974	MSTRG.13489.1	2	22397395	22442851	ENSBTAG00000038620	-0.0336
2	51980876	51983825	MSTRG.13721.1	2	51979361	51979561	ENSBTAG00000049534	-0.0804
2	51980876	51983825	MSTRG.13721.1	2	52034403	52097225	ENSBTAG00000052907	-0.0279
2	106176194	106184237	MSTRG.14160.1	2	106185020	106192570	ENSBTAG00000038042	-0.0407
2	106176194	106184237	MSTRG.14160.1	2	106259878	106260014	ENSBTAG00000042880	-0.1515
2	106176194	106184237	MSTRG.14160.1	2	106215131	106219158	ENSBTAG00000026753	-0.029
2	106176194	106184237	MSTRG.14160.1	2	106256621	106284396	ENSBTAG00000010386	-0.0341
2	106176194	106184237	MSTRG.14160.1	2	106154128	106175952	ENSBTAG00000003327	-0.0407
2	106176194	106184237	MSTRG.14160.1	2	105902088	106118422	ENSBTAG00000002485	-0.031
20	24303268	24341972	MSTRG.15025.10	20	24332065	24332198	ENSBTAG00000049526	-0.1797
20	24303268	24341972	MSTRG.15025.10	20	24332074	24332197	ENSBTAG00000042490	-0.1797
20	24303268	24341972	MSTRG.15025.10	20	24418261	24418708	ENSBTAG00000004920	-0.0665
20	24303268	24341972	MSTRG.15025.10	20	24198618	24270349	ENSBTAG00000003200	-0.0303
21	66757	198600	MSTRG.15334.1	21	67102	78036	ENSBTAG00000001219	-0.0816
21	66757	198600	MSTRG.15334.1	21	126370	129667	ENSBTAG00000051751	-0.1144
21	66757	198600	MSTRG.15334.1	21	198678	206914	ENSBTAG00000048049	-0.1001
21	66757	198600	MSTRG.15334.1	21	247253	256180	ENSBTAG00000001213	-0.081
21	66757	198600	MSTRG.15334.1	21	270031	274238	ENSBTAG00000046076	-0.0971
21	66757	198600	MSTRG.15334.1	21	290615	292470	ENSBTAG00000048048	-0.077
21	66757	198600	MSTRG.15334.1	21	21650	78036	ENSBTAG00000050723	-0.1053
21	66757	198600	MSTRG.15334.1	21	55598	65630	ENSBTAG00000051008	-0.1102
21	66757	198600	MSTRG.15334.1	21	277312	278957	ENSBTAG00000054702	-0.1155
21	69226	201007	MSTRG.15334.7	21	67102	78036	ENSBTAG00000001219	-0.136
21	69226	201007	MSTRG.15334.7	21	126370	129667	ENSBTAG00000051751	-0.1662
21	69226	201007	MSTRG.15334.7	21	198678	206914	ENSBTAG00000048049	-0.867
21	69226	201007	MSTRG.15334.7	21	247253	256180	ENSBTAG00000001213	-0.0994
21	69226	201007	MSTRG.15334.7	21	270031	274238	ENSBTAG00000046076	-0.1031
21	69226	201007	MSTRG.15334.7	21	290615	292470	ENSBTAG00000048048	-0.1153
21	69226	201007	MSTRG.15334.7	21	21650	78036	ENSBTAG00000050723	-0.1496
21	69226	201007	MSTRG.15334.7	21	55598	65630	ENSBTAG00000051008	-0.1645
21	69226	201007	MSTRG.15334.7	21	277312	278957	ENSBTAG00000054702	-0.1058
21	66833179	66835072	MSTRG.16020.1	21	66838599	66838700	ENSBTAG00000049735	-0.1846
21	66833179	66835072	MSTRG.16020.1	21	66850740	66911778	ENSBTAG00000016598	-29.785
21	66833179	66835072	MSTRG.16020.1	21	66912801	66928743	ENSBTAG00000016603	-0.0756
21	66833179	66835072	MSTRG.16020.1	21	66678556	66817662	ENSBTAG00000020192	-0.0639
22	53282196	53288850	MSTRG.16772.1	22	53199438	53206002	ENSBTAG00000031355	-0.0656
22	53282196	53288850	MSTRG.16772.1	22	53225174	53231223	ENSBTAG00000019428	-0.068
22	53282196	53288850	MSTRG.16772.1	22	53238699	53241300	ENSBTAG00000052050	-0.0909
22	53282196	53288850	MSTRG.16772.1	22	53319181	53320182	ENSBTAG00000020019	-0.0741
22	53282196	53288850	MSTRG.16772.1	22	53373617	53378958	ENSBTAG00000015708	-0.0758
22	53282196	53288850	MSTRG.16772.1	22	53288522	53302341	ENSBTAG00000054150	-0.0585
22	53282196	53288850	MSTRG.16772.1	22	53336390	53403928	ENSBTAG00000015698	-0.0941
23	29028112	29074557	MSTRG.17526.1	23	28938566	28943319	ENSBTAG00000017836	-0.0372
23	29028112	29074557	MSTRG.17526.1	23	29013585	29014232	ENSBTAG00000031825	-0.08
23	29028112	29074557	MSTRG.17526.1	23	29088449	29089402	ENSBTAG00000003250	-0.0481
23	29028112	29074557	MSTRG.17526.1	23	29092546	29092651	ENSBTAG00000043759	-0.3488
23	29028112	29074557	MSTRG.17526.1	23	29102226	29103164	ENSBTAG00000027245	-0.0693
23	29028112	29074557	MSTRG.17526.1	23	29115535	29115601	ENSBTAG00000052587	-0.1902
23	29028112	29074557	MSTRG.17526.1	23	29117026	29120016	ENSBTAG00000027246	-0.2081
23	29028112	29074557	MSTRG.17526.1	23	29121175	29122128	ENSBTAG00000017227	-0.0347
23	29028112	29074557	MSTRG.17526.1	23	29149292	29150230	ENSBTAG00000045586	-0.0262
23	29028112	29074557	MSTRG.17526.1	23	29154869	29155828	ENSBTAG00000012956	-0.0342
23	29028112	29074557	MSTRG.17526.1	23	29167187	29168701	ENSBTAG00000048946	-0.0309
23	29028112	29074557	MSTRG.17526.1	23	28941968	28953585	ENSBTAG00000017818	-0.0672
23	29028112	29074557	MSTRG.17526.1	23	28974598	29003173	ENSBTAG00000017239	-0.0343
23	29028112	29074557	MSTRG.17526.1	23	29027762	29074861	ENSBTAG00000025398	-0.6037
23	29028112	29074557	MSTRG.17526.1	23	29054653	29069618	ENSBTAG00000052703	-0.5168
23	29028112	29074557	MSTRG.17526.1	23	28962193	28967670	ENSBTAG00000051539	-0.0272
25	2494278	2517356	MSTRG.18621.13	25	2415420	2416808	ENSBTAG00000053667	-0.1223
25	2494278	2517356	MSTRG.18621.13	25	2431768	2432325	ENSBTAG00000047563	-0.0852
25	2494278	2517356	MSTRG.18621.13	25	2433098	2436408	ENSBTAG00000045901	-0.1009
25	2494278	2517356	MSTRG.18621.13	25	2435936	2439695	ENSBTAG00000012082	-0.0931
25	2494278	2517356	MSTRG.18621.13	25	2441636	2444374	ENSBTAG00000001415	-0.0863
25	2494278	2517356	MSTRG.18621.13	25	2444405	2452317	ENSBTAG00000019920	-0.1004
25	2494278	2517356	MSTRG.18621.13	25	2477200	2486529	ENSBTAG00000016424	-0.0954
25	2494278	2517356	MSTRG.18621.13	25	2512968	2517563	ENSBTAG00000051845	-0.6994
25	2494278	2517356	MSTRG.18621.13	25	2533792	2537079	ENSBTAG00000054148	-0.0822
25	2494278	2517356	MSTRG.18621.13	25	2540747	2544804	ENSBTAG00000034238	-0.1034
25	2494278	2517356	MSTRG.18621.13	25	2575899	2579242	ENSBTAG00000026408	-0.1068
25	2494278	2517356	MSTRG.18621.13	25	2582886	2587864	ENSBTAG00000021407	-0.111
25	2494278	2517356	MSTRG.18621.13	25	2590641	2599114	ENSBTAG00000052480	-0.0879
25	2494278	2517356	MSTRG.18621.13	25	2406430	2411215	ENSBTAG00000051722	-0.1199
25	2494278	2517356	MSTRG.18621.13	25	2439925	2441270	ENSBTAG00000002367	-0.0837
25	2494278	2517356	MSTRG.18621.13	25	2502513	2506851	ENSBTAG00000052397	-0.8957
25	2494278	2517356	MSTRG.18621.13	25	2513261	2526112	ENSBTAG00000048353	-0.0631
25	2494278	2517356	MSTRG.18621.13	25	2561192	2572656	ENSBTAG00000005572	-0.106
25	2494278	2517356	MSTRG.18621.13	25	2489970	2495153	ENSBTAG00000050846	-0.7471
25	2506282	2525819	MSTRG.18621.22	25	2415420	2416808	ENSBTAG00000053667	-0.1041
25	2506282	2525819	MSTRG.18621.22	25	2431768	2432325	ENSBTAG00000047563	-0.1283
25	2506282	2525819	MSTRG.18621.22	25	2433098	2436408	ENSBTAG00000045901	-0.0967
25	2506282	2525819	MSTRG.18621.22	25	2435936	2439695	ENSBTAG00000012082	-0.1141
25	2506282	2525819	MSTRG.18621.22	25	2441636	2444374	ENSBTAG00000001415	-0.0884
25	2506282	2525819	MSTRG.18621.22	25	2444405	2452317	ENSBTAG00000019920	-0.1087
25	2506282	2525819	MSTRG.18621.22	25	2477200	2486529	ENSBTAG00000016424	-0.0973
25	2506282	2525819	MSTRG.18621.22	25	2512968	2517563	ENSBTAG00000051845	-0.6953
25	2506282	2525819	MSTRG.18621.22	25	2533792	2537079	ENSBTAG00000054148	-0.0878
25	2506282	2525819	MSTRG.18621.22	25	2540747	2544804	ENSBTAG00000034238	-0.106
25	2506282	2525819	MSTRG.18621.22	25	2575899	2579242	ENSBTAG00000026408	-0.1104
25	2506282	2525819	MSTRG.18621.22	25	2582886	2587864	ENSBTAG00000021407	-0.1099
25	2506282	2525819	MSTRG.18621.22	25	2590641	2599114	ENSBTAG00000052480	-0.0806
25	2506282	2525819	MSTRG.18621.22	25	2406430	2411215	ENSBTAG00000051722	-0.119
25	2506282	2525819	MSTRG.18621.22	25	2439925	2441270	ENSBTAG00000002367	-0.0895
25	2506282	2525819	MSTRG.18621.22	25	2502513	2506851	ENSBTAG00000052397	-0.5579
25	2506282	2525819	MSTRG.18621.22	25	2513261	2526112	ENSBTAG00000048353	-0.6275
25	2506282	2525819	MSTRG.18621.22	25	2561192	2572656	ENSBTAG00000005572	-0.1044
25	2506282	2525819	MSTRG.18621.22	25	2489970	2495153	ENSBTAG00000050846	-0.5069
27	6107796	6117598	ENSBTAT00000081312	27	6013825	6015791	ENSBTAG00000048171	-0.08
27	6107796	6117598	ENSBTAT00000081312	27	6023984	6025923	ENSBTAG00000052579	-0.0635
27	6107796	6117598	ENSBTAT00000081312	27	6063471	6068440	ENSBTAG00000034952	-0.0568
27	6107796	6117598	ENSBTAT00000081312	27	6069928	6074858	ENSBTAG00000048847	-0.0771
27	6107796	6117598	ENSBTAT00000081312	27	6081510	6084079	ENSBTAG00000052911	-0.1199
27	6107796	6117598	ENSBTAT00000081312	27	6119983	6125684	ENSBTAG00000046204	-0.0674
27	6107796	6117598	ENSBTAT00000081312	27	6183690	6188322	ENSBTAG00000053110	-0.1162
27	6107796	6117598	ENSBTAT00000081312	27	6217555	6217609	ENSBTAG00000054257	-0.5071
27	6107796	6117598	ENSBTAT00000081312	27	6045536	6050924	ENSBTAG00000049568	-0.0624
27	6107796	6117598	ENSBTAT00000081312	27	6076779	6079838	ENSBTAG00000049070	-0.0748
27	6107796	6117598	ENSBTAT00000081312	27	6091050	6094942	ENSBTAG00000054607	-0.0947
27	6107796	6117598	ENSBTAT00000081312	27	6107796	6117598	ENSBTAG00000054084	-0.1209
27	6107796	6117598	ENSBTAT00000081312	27	6192951	6196588	ENSBTAG00000051223	-0.0988
28	7748435	7749824	MSTRG.20510.1	28	7836588	7836655	ENSBTAG00000045285	-0.2269
29	17606214	17612741	MSTRG.21003.1	29	17454198	17591609	ENSBTAG00000039943	-0.0324
29	17606214	17612741	MSTRG.21003.1	29	17610531	17792365	ENSBTAG00000002922	-0.0381
29	17649016	17719348	MSTRG.21005.1	29	17454198	17591609	ENSBTAG00000039943	-0.0281
29	17649016	17719348	MSTRG.21005.1	29	17610531	17792365	ENSBTAG00000002922	-0.0288
29	17649016	17719348	MSTRG.21005.1	29	17795927	17853459	ENSBTAG00000012944	-0.0391
29	43109611	43112059	MSTRG.21337.1	29	43041118	43047766	ENSBTAG00000002095	-0.049
29	43109611	43112059	MSTRG.21337.1	29	43114348	43114453	ENSBTAG00000029940	-0.1942
29	43109611	43112059	MSTRG.21337.1	29	43114571	43114653	ENSBTAG00000030123	-0.2094
29	43109611	43112059	MSTRG.21337.1	29	43156087	43156747	ENSBTAG00000007063	-0.0774
29	43109611	43112059	MSTRG.21337.1	29	43205606	43212737	ENSBTAG00000011467	-0.0579
29	43109611	43112059	MSTRG.21337.1	29	43002801	43016362	ENSBTAG00000001035	-0.0542
29	43109611	43112059	MSTRG.21337.1	29	43028075	43040939	ENSBTAG00000001037	-0.0489
29	43109611	43112059	MSTRG.21337.1	29	43058767	43077323	ENSBTAG00000009736	-0.0699
29	43109611	43112059	MSTRG.21337.1	29	43081610	43103858	ENSBTAG00000050712	-0.0515
29	43109611	43112059	MSTRG.21337.1	29	43147030	43155894	ENSBTAG00000007061	-0.053
29	43109611	43112059	MSTRG.21337.1	29	43170300	43176129	ENSBTAG00000032178	-0.0686
29	43109611	43112059	MSTRG.21337.1	29	43117321	43138368	ENSBTAG00000007058	-0.0652
3	44190749	44198481	MSTRG.22496.1	3	44144500	44144605	ENSBTAG00000043198	-0.0966
3	44190749	44198481	MSTRG.22496.1	3	44218427	44349718	ENSBTAG00000004591	-0.0274
3	54202198	54423934	MSTRG.22632.1	3	54434907	54435071	ENSBTAG00000043876	-0.0396
3	54202198	54423934	MSTRG.22632.1	3	54094947	54111586	ENSBTAG00000015060	-0.2816
3	54202198	54423934	MSTRG.22632.1	3	54148968	54165067	ENSBTAG00000001143	-0.4053
3	54202198	54423934	MSTRG.22632.1	3	54409369	54433538	ENSBTAG00000038938	-1.6925
3	54202198	54423934	MSTRG.22632.1	3	54451265	54507578	ENSBTAG00000014529	-0.1051
3	54202198	54423934	MSTRG.22632.1	3	54187433	54276697	ENSBTAG00000037634	-2.8449
3	120945662	120946297	MSTRG.23434.3	3	120859767	120863495	ENSBTAG00000040598	-0.0698
3	120945662	120946297	MSTRG.23434.3	3	120942002	120944729	ENSBTAG00000054385	-0.0643
3	120945662	120946297	MSTRG.23434.3	3	120953405	120956158	ENSBTAG00000054669	-0.0588
3	120945662	120946297	MSTRG.23434.3	3	120965119	120965225	ENSBTAG00000050779	-0.1011
3	120945662	120946297	MSTRG.23434.3	3	120965775	120967515	ENSBTAG00000030892	-0.0791
3	120945662	120946297	MSTRG.23434.3	3	120837823	120848740	ENSBTAG00000011543	-0.0783
4	16245016	16258468	MSTRG.23558.1	4	16051521	16156180	ENSBTAG00000008533	-0.0632
4	16245016	16258468	MSTRG.23558.1	4	16192292	16355628	ENSBTAG00000000799	-0.0551
4	105636062	105636630	MSTRG.24436.1	4	105549187	105553070	ENSBTAG00000050323	-0.0819
4	105636062	105636630	MSTRG.24436.1	4	105567721	105569006	ENSBTAG00000048852	-0.0756
4	105636062	105636630	MSTRG.24436.1	4	105572011	105573193	ENSBTAG00000031234	-0.0709
4	105636062	105636630	MSTRG.24436.1	4	105597508	105599525	ENSBTAG00000053682	-0.0705
4	105636062	105636630	MSTRG.24436.1	4	105602813	105603924	ENSBTAG00000051786	-0.0816
4	105636062	105636630	MSTRG.24436.1	4	105612950	105623563	ENSBTAG00000052008	-0.0777
4	105636062	105636630	MSTRG.24436.1	4	105625076	105625570	ENSBTAG00000048597	-0.0527
4	105636062	105636630	MSTRG.24436.1	4	105641093	105643574	ENSBTAG00000049810	-0.1002
4	105636062	105636630	MSTRG.24436.1	4	105653052	105654500	ENSBTAG00000050745	-0.0889
4	105636062	105636630	MSTRG.24436.1	4	105683193	105683751	ENSBTAG00000040387	-0.0742
4	105636062	105636630	MSTRG.24436.1	4	105690050	105692446	ENSBTAG00000048904	-0.0999
4	105636062	105636630	MSTRG.24436.1	4	105701549	105703934	ENSBTAG00000053109	-0.1134
4	105636062	105636630	MSTRG.24436.1	4	105713214	105714765	ENSBTAG00000049231	-0.0906
4	105636062	105636630	MSTRG.24436.1	4	105716615	105719522	ENSBTAG00000050211	-0.0895
4	105636062	105636630	MSTRG.24436.1	4	105721902	105722630	ENSBTAG00000039559	-0.0646
4	105636062	105636630	MSTRG.24436.1	4	105629381	105646094	ENSBTAG00000050773	-0.0681
5	26923582	26925465	MSTRG.24784.2	5	26878956	26883908	ENSBTAG00000021467	-0.0497
5	26923582	26925465	MSTRG.24784.2	5	26821653	26847931	ENSBTAG00000007829	-0.0398
5	26923582	26925465	MSTRG.24784.2	5	26888287	26902878	ENSBTAG00000021464	-0.0433
5	26923582	26925465	MSTRG.24784.2	5	26903397	26921895	ENSBTAG00000006904	-0.0401
5	26923582	26925465	MSTRG.24784.2	5	26925465	26949409	ENSBTAG00000006883	-0.0265
5	26923582	26925465	MSTRG.24784.2	5	26867427	26877858	ENSBTAG00000005623	-0.0318
5	26923582	26925465	MSTRG.24784.2	5	26998530	27002595	ENSBTAG00000001517	-0.0336
5	30135703	30140607	MSTRG.24855.2	5	30042064	30047717	ENSBTAG00000017781	-0.0351
5	30135703	30140607	MSTRG.24855.2	5	30082250	30082330	ENSBTAG00000045023	-0.2879
5	30135703	30140607	MSTRG.24855.2	5	30062441	30093874	ENSBTAG00000004851	-0.0671
5	30135703	30140607	MSTRG.24855.2	5	30112133	30128722	ENSBTAG00000018588	-0.0391
5	30135703	30140607	MSTRG.24855.2	5	30151294	30202352	ENSBTAG00000016593	-0.046
5	30135703	30140607	MSTRG.24855.2	5	30202309	30240990	ENSBTAG00000016589	-0.0545
5	30135703	30140607	MSTRG.24855.2	5	30233506	30249541	ENSBTAG00000019283	-0.0503
5	43266426	43268842	MSTRG.25021.1	5	43201330	43201442	ENSBTAG00000044943	-0.0657
5	43266426	43268842	MSTRG.25021.1	5	43134292	43266434	ENSBTAG00000003748	-0.0285
5	45139103	45145426	MSTRG.25061.2	5	45089836	45089967	ENSBTAG00000042289	-0.1723
5	45139103	45145426	MSTRG.25061.2	5	45047975	45065127	ENSBTAG00000031919	-0.0099
5	45139103	45145426	MSTRG.25061.2	5	45157005	45200873	ENSBTAG00000008967	-0.0146
5	45139103	45145426	MSTRG.25061.2	5	45077381	45125506	ENSBTAG00000006911	-0.0165
5	74583084	74600374	MSTRG.25466.1	5	74600517	74612469	ENSBTAG00000040244	-0.2988
5	74583084	74600374	MSTRG.25466.1	5	74623518	74628935	ENSBTAG00000012192	-0.7012
5	74583084	74600374	MSTRG.25466.1	5	74480533	74487043	ENSBTAG00000050417	-0.1541
5	74583084	74600374	MSTRG.25466.1	5	74501674	74571162	ENSBTAG00000039524	-0.6892
5	74583084	74600374	MSTRG.25466.1	5	74561455	74585374	ENSBTAG00000038652	-0.6834
5	74583084	74600374	MSTRG.25466.1	5	74694651	74711373	ENSBTAG00000000667	-0.0848
5	83656013	83658700	MSTRG.25560.1	5	83676933	83723213	ENSBTAG00000000393	-0.069
5	83656013	83658700	MSTRG.25560.1	5	82983642	83572811	ENSBTAG00000002313	-0.0379
5	103790888	103794001	MSTRG.25855.1	5	103713684	103719840	ENSBTAG00000011111	-0.0721
5	103790888	103794001	MSTRG.25855.1	5	103746808	103750911	ENSBTAG00000001099	-0.0771
5	103790888	103794001	MSTRG.25855.1	5	103778087	103785354	ENSBTAG00000017064	-0.0624
5	103790888	103794001	MSTRG.25855.1	5	103796256	103806242	ENSBTAG00000004541	-0.0802
5	103790888	103794001	MSTRG.25855.1	5	103839995	103840132	ENSBTAG00000045460	-0.1799
5	103790888	103794001	MSTRG.25855.1	5	103848170	103856938	ENSBTAG00000014733	-0.0745
5	103790888	103794001	MSTRG.25855.1	5	103893398	103893477	ENSBTAG00000049536	-0.2345
5	103790888	103794001	MSTRG.25855.1	5	103893410	103893731	ENSBTAG00000044853	-0.1081
5	103790888	103794001	MSTRG.25855.1	5	103691194	103696645	ENSBTAG00000014931	-0.0769
5	103790888	103794001	MSTRG.25855.1	5	103710501	103711055	ENSBTAG00000007024	-0.0544
5	103790888	103794001	MSTRG.25855.1	5	103756234	103775871	ENSBTAG00000017072	-0.0715
5	103790888	103794001	MSTRG.25855.1	5	103786617	103794308	ENSBTAG00000034246	-0.0785
5	103790888	103794001	MSTRG.25855.1	5	103817796	103847333	ENSBTAG00000014734	-0.073
5	103790888	103794001	MSTRG.25855.1	5	103857364	103869610	ENSBTAG00000030369	-0.0776
5	103790888	103794001	MSTRG.25855.1	5	103870384	103874824	ENSBTAG00000014731	-0.0683
5	103790888	103794001	MSTRG.25855.1	5	103877217	103901222	ENSBTAG00000014730	-0.0704
7	52394141	52400212	MSTRG.28439.2	7	52307777	52309917	ENSBTAG00000054343	-0.1141
7	52394141	52400212	MSTRG.28439.2	7	52367215	52368274	ENSBTAG00000049316	-0.06
7	52394141	52400212	MSTRG.28439.2	7	52392586	52393491	ENSBTAG00000011938	-0.0872
7	52394141	52400212	MSTRG.28439.2	7	52434567	52434893	ENSBTAG00000048645	-0.1142
7	52394141	52400212	MSTRG.28439.2	7	52447920	52454072	ENSBTAG00000045683	-0.0912
7	52394141	52400212	MSTRG.28439.2	7	52488385	52494212	ENSBTAG00000053294	-0.0469
7	52394141	52400212	MSTRG.28439.2	7	52497047	52501408	ENSBTAG00000054576	-0.0639
7	52394141	52400212	MSTRG.28439.2	7	52317358	52352399	ENSBTAG00000050840	-0.1171
7	52394141	52400212	MSTRG.28439.2	7	52225228	52404283	ENSBTAG00000049493	-0.1171
7	52394141	52400212	MSTRG.28439.2	7	52258295	52341360	ENSBTAG00000030474	-0.1171
7	52394141	52400212	MSTRG.28439.2	7	52469410	52598877	ENSBTAG00000017349	-0.0794
7	52394141	52400212	MSTRG.28439.2	7	52428705	52436348	ENSBTAG00000040473	-0.1096
7	88409370	88523760	MSTRG.28774.4	7	88541683	88542355	ENSBTAG00000003258	-0.1035
7	88409370	88523760	MSTRG.28774.4	7	88603961	88604062	ENSBTAG00000045004	-0.1428
7	88409370	88523760	MSTRG.28774.4	7	88250023	88407702	ENSBTAG00000020701	-0.0938
8	39117406	39121491	MSTRG.29248.3	8	39130362	39130464	ENSBTAG00000043615	-0.2133
8	39117406	39121491	MSTRG.29248.3	8	38949554	39091202	ENSBTAG00000001283	-0.0317
8	39117406	39121491	MSTRG.29248.3	8	39092704	39211677	ENSBTAG00000033316	-0.033
9	36961562	36963701	MSTRG.30297.1	9	37041903	37041975	ENSBTAG00000052615	-0.1444
9	36961562	36963701	MSTRG.30297.1	9	37045500	37069304	ENSBTAG00000049840	-0.0414
9	59951667	60002491	MSTRG.30488.2	9	60047260	60341240	ENSBTAG00000020713	-0.1197
9	72475668	72490885	ENSBTAT00000084307	9	72475668	72490885	ENSBTAG00000048577	-0.0211
9	72475668	72490885	ENSBTAT00000084307	9	72305979	72418535	ENSBTAG00000004269	-0.0326
NKLS02002005.1	67957	69416	ENSBTAT00000083033	NKLS02002005.1	67957	69416	ENSBTAG00000051730	-0.1344
NKLS02002005.1	67957	69416	ENSBTAT00000083033	NKLS02002005.1	77605	79758	ENSBTAG00000052369	-0.8437
NKLS02002005.1	67957	69416	ENSBTAT00000083033	NKLS02002005.1	79804	79889	ENSBTAG00000051485	-0.3405
X	71177340	71185562	MSTRG.31872.1	X	71159114	71160016	ENSBTAG00000048206	-0.0297
X	71177340	71185562	MSTRG.31872.1	X	71271073	71272489	ENSBTAG00000049971	-0.0435
X	71177340	71185562	MSTRG.31872.1	X	71202116	71330055	ENSBTAG00000010587	-0.0352
X	74323356	74353029	MSTRG.31907.1	X	74231999	74256028	ENSBTAG00000000895	-0.0572
X	74323356	74353029	MSTRG.31907.1	X	74244893	74267571	ENSBTAG00000000894	-0.0722
X	74323356	74353029	MSTRG.31907.1	X	74163752	74223598	ENSBTAG00000026025	-0.0664
X	74323356	74353029	MSTRG.31907.1	X	74363513	74490948	ENSBTAG00000010018	-0.0581
X	90452957	90461161	MSTRG.32181.1	X	90380619	90382354	ENSBTAG00000053562	-0.0738
X	90452957	90461161	MSTRG.32181.1	X	90559580	90566629	ENSBTAG00000017783	-0.0959
X	90452957	90461161	MSTRG.32181.1	X	90534290	90555981	ENSBTAG00000017767	-0.0822
X	97093534	97100433	MSTRG.32299.7	X	97200352	97202796	ENSBTAG00000031523	-0.047
X	97093534	97100433	MSTRG.32299.7	X	97041482	97180135	ENSBTAG00000008911	-0.0668
X	119014922	119015369	MSTRG.32396.1	X	118973583	118979594	ENSBTAG00000006384	-0.0685
X	119014922	119015369	MSTRG.32396.1	X	119014567	119015361	ENSBTAG00000006383	-0.597
X	119014922	119015369	MSTRG.32396.1	X	119016521	119020244	ENSBTAG00000006380	-0.0727
X	119014922	119015369	MSTRG.32396.1	X	119111685	119149285	ENSBTAG00000007730	-0.1043

## Sheet: Table S10
Table S10 The protein-coding genes within 100 Kb upstream and downstream of DE lncRNAs in HF vs. HC
chromosome	start	end	lncRNAs	chromosome	start	end	mRNAs/Genes	normalized binding free energy (ndG)
1	53909825	53959123	MSTRG.277.1	1	53988054	53988154	ENSBTAG00000044520	-0.1113
1	53909825	53959123	MSTRG.277.1	1	53901976	53919631	ENSBTAG00000050173	-0.055
1	53909825	53959123	MSTRG.277.1	1	54058687	54070616	ENSBTAG00000020460	-0.0877
1	139222488	139224952	MSTRG.1112.1	1	139122464	139127550	ENSBTAG00000050167	-0.2004
1	139222488	139224952	MSTRG.1112.1	1	139308106	139308489	ENSBTAG00000050138	-0.1078
1	139222488	139224952	MSTRG.1112.1	1	139225714	139238322	ENSBTAG00000013600	-0.0797
1	139222488	139224952	MSTRG.1112.1	1	139238832	139362519	ENSBTAG00000013602	-14.055
10	101420684	101444879	MSTRG.2852.1	10	101466634	101634822	ENSBTAG00000013136	-0.047
10	101779389	101781965	MSTRG.2860.1	10	101830189	101834706	ENSBTAG00000052775	-0.0601
10	101779389	101781965	MSTRG.2860.1	10	101862077	101874842	ENSBTAG00000005426	-0.0523
10	101779389	101781965	MSTRG.2860.1	10	101640018	101708726	ENSBTAG00000013138	-0.0491
10	101779389	101781965	MSTRG.2860.1	10	101723038	101828432	ENSBTAG00000045849	-0.0773
10	101779389	101781965	MSTRG.2860.1	10	101875399	101923805	ENSBTAG00000005427	-0.0661
11	66675609	66677497	MSTRG.3672.1	11	66589551	66598955	ENSBTAG00000010604	-0.038
11	66675609	66677497	MSTRG.3672.1	11	66604007	66667996	ENSBTAG00000010619	-0.0406
11	66675609	66677497	MSTRG.3672.1	11	66560111	66589114	ENSBTAG00000010595	-0.0314
11	66675609	66677497	MSTRG.3672.1	11	66705245	66729498	ENSBTAG00000001408	-0.0804
14	12747460	12760112	MSTRG.6499.1	14	12653173	12658366	ENSBTAG00000008409	-0.038
15	46231991	46359374	MSTRG.7445.4	15	46132026	46133194	ENSBTAG00000051394	-0.0642
15	46231991	46359374	MSTRG.7445.4	15	46276833	46280671	ENSBTAG00000049294	-0.0361
15	46231991	46359374	MSTRG.7445.4	15	46361442	46362506	ENSBTAG00000052878	-0.0275
15	46231991	46359374	MSTRG.7445.4	15	46383577	46385081	ENSBTAG00000024781	-0.0371
15	46231991	46359374	MSTRG.7445.4	15	46453641	46455094	ENSBTAG00000000694	-0.0533
15	46231991	46359374	MSTRG.7445.4	15	46455063	46462510	ENSBTAG00000000696	-0.071
15	46231991	46359374	MSTRG.7445.4	15	46229081	46235896	ENSBTAG00000037937	-1.2933
15	46231991	46359374	MSTRG.7445.4	15	46407409	46444149	ENSBTAG00000015405	-0.0567
15	46231991	46359374	MSTRG.7445.4	15	46444901	46452583	ENSBTAG00000015403	-0.045
15	46233494	46361433	MSTRG.7445.5	15	46276833	46280671	ENSBTAG00000049294	-0.0296
15	46233494	46361433	MSTRG.7445.5	15	46361442	46362506	ENSBTAG00000052878	-0.031
15	46233494	46361433	MSTRG.7445.5	15	46383577	46385081	ENSBTAG00000024781	-0.0379
15	46233494	46361433	MSTRG.7445.5	15	46453641	46455094	ENSBTAG00000000694	-0.0454
15	46233494	46361433	MSTRG.7445.5	15	46455063	46462510	ENSBTAG00000000696	-0.0396
15	46233494	46361433	MSTRG.7445.5	15	46229081	46235896	ENSBTAG00000037937	-1.0748
15	46233494	46361433	MSTRG.7445.5	15	46407409	46444149	ENSBTAG00000015405	-0.0646
15	46233494	46361433	MSTRG.7445.5	15	46444901	46452583	ENSBTAG00000015403	-0.0324
15	46234759	46361734	MSTRG.7446.1	15	46276833	46280671	ENSBTAG00000049294	-0.0523
15	46234759	46361734	MSTRG.7446.1	15	46361442	46362506	ENSBTAG00000052878	-1.2283
15	46234759	46361734	MSTRG.7446.1	15	46383577	46385081	ENSBTAG00000024781	-0.0785
15	46234759	46361734	MSTRG.7446.1	15	46453641	46455094	ENSBTAG00000000694	-0.0795
15	46234759	46361734	MSTRG.7446.1	15	46455063	46462510	ENSBTAG00000000696	-0.0691
15	46234759	46361734	MSTRG.7446.1	15	46229081	46235896	ENSBTAG00000037937	-2.0688
15	46234759	46361734	MSTRG.7446.1	15	46407409	46444149	ENSBTAG00000015405	-0.0927
15	46234759	46361734	MSTRG.7446.1	15	46444901	46452583	ENSBTAG00000015403	-0.0659
15	46235131	46362035	MSTRG.7447.1	15	46276833	46280671	ENSBTAG00000049294	-0.0648
15	46235131	46362035	MSTRG.7447.1	15	46361442	46362506	ENSBTAG00000052878	-1.0235
15	46235131	46362035	MSTRG.7447.1	15	46383577	46385081	ENSBTAG00000024781	-0.0612
15	46235131	46362035	MSTRG.7447.1	15	46453641	46455094	ENSBTAG00000000694	-0.0575
15	46235131	46362035	MSTRG.7447.1	15	46455063	46462510	ENSBTAG00000000696	-0.0687
15	46235131	46362035	MSTRG.7447.1	15	46229081	46235896	ENSBTAG00000037937	-2.0816
15	46235131	46362035	MSTRG.7447.1	15	46407409	46444149	ENSBTAG00000015405	-13.18
15	46235131	46362035	MSTRG.7447.1	15	46444901	46452583	ENSBTAG00000015403	-0.0945
15	80746061	80747856	MSTRG.7899.1	15	80644028	80655865	ENSBTAG00000040320	-0.0903
15	80746061	80747856	MSTRG.7899.1	15	80727171	80737692	ENSBTAG00000012621	-0.0846
15	80746061	80747856	MSTRG.7899.1	15	80616545	80651796	ENSBTAG00000002007	-0.081
15	80746061	80747856	MSTRG.7899.1	15	80673388	80692495	ENSBTAG00000010060	-0.0703
15	80746061	80747856	MSTRG.7899.1	15	80743589	80773253	ENSBTAG00000051230	-0.0671
15	80746061	80747856	MSTRG.7899.1	15	80788220	80790815	ENSBTAG00000024701	-0.0962
15	80746061	80747856	MSTRG.7899.1	15	80805386	80814111	ENSBTAG00000027524	-0.0921
15	80746061	80747856	MSTRG.7899.1	15	80815599	80829794	ENSBTAG00000012989	-0.0808
15	82274741	82276233	MSTRG.7929.2	15	82274501	82278280	ENSBTAG00000049888	-0.0515
15	82274741	82276233	MSTRG.7929.2	15	82340377	82344478	ENSBTAG00000030845	-0.0594
15	82274741	82276233	MSTRG.7929.2	15	82243028	82258716	ENSBTAG00000036016	-0.134
15	82274741	82276233	MSTRG.7929.2	15	82122690	82192681	ENSBTAG00000030847	-0.038
15	82274741	82276233	MSTRG.7929.2	15	82296009	82339632	ENSBTAG00000004046	-0.0787
16	27592713	27658471	MSTRG.8205.1	16	27418492	27502631	ENSBTAG00000006718	-0.0509
16	27592713	27658471	MSTRG.8205.1	16	27529014	27543264	ENSBTAG00000019471	-0.044
16	27592713	27658471	MSTRG.8205.1	16	27556059	27591825	ENSBTAG00000011785	-0.045
16	27592713	27658471	MSTRG.8205.1	16	27719211	27876561	ENSBTAG00000053199	-0.0459
17	70736701	70749846	MSTRG.9855.19	17	70675573	70676085	ENSBTAG00000050653	-0.2088
17	70736701	70749846	MSTRG.9855.19	17	70683375	70684017	ENSBTAG00000046584	-0.259
17	70736701	70749846	MSTRG.9855.19	17	70688182	70690140	ENSBTAG00000039237	-0.9288
17	70736701	70749846	MSTRG.9855.19	17	70709255	70709792	ENSBTAG00000050496	-0.868
17	70736701	70749846	MSTRG.9855.19	17	70736538	70736948	ENSBTAG00000047529	-0.8189
17	70736701	70749846	MSTRG.9855.19	17	70779127	70779674	ENSBTAG00000054609	-0.257
17	70736701	70749846	MSTRG.9855.19	17	70806962	70807509	ENSBTAG00000048321	-0.257
17	70736701	70749846	MSTRG.9855.19	17	70816976	70817504	ENSBTAG00000047986	-1.1264
17	70736701	70749846	MSTRG.9855.19	17	70829330	70829761	ENSBTAG00000052233	-1.9114
17	70736701	70749846	MSTRG.9855.19	17	70836159	70841169	ENSBTAG00000050165	-0.3175
17	70736701	70749846	MSTRG.9855.19	17	70679854	70681101	ENSBTAG00000053220	-0.7787
17	70736701	70749846	MSTRG.9855.19	17	70693898	70701513	ENSBTAG00000050373	-0.4343
17	70736701	70749846	MSTRG.9855.19	17	70758460	70772185	ENSBTAG00000052689	-0.642
17	70736701	70749846	MSTRG.9855.19	17	70789851	70800029	ENSBTAG00000053980	-0.7237
17	70736701	70749846	MSTRG.9855.19	17	70844303	70844716	ENSBTAG00000046322	-1.2456
17	70736701	70749846	MSTRG.9855.19	17	70627688	70655990	ENSBTAG00000008117	-0.1067
18	57599453	57640654	MSTRG.11246.3	18	57498646	57507296	ENSBTAG00000047675	-0.2734
18	57599453	57640654	MSTRG.11246.3	18	57522068	57522167	ENSBTAG00000045164	-0.3204
18	57599453	57640654	MSTRG.11246.3	18	57527731	57530481	ENSBTAG00000053414	-0.0844
18	57599453	57640654	MSTRG.11246.3	18	57531832	57538880	ENSBTAG00000040603	-0.0771
18	57599453	57640654	MSTRG.11246.3	18	57658806	57662276	ENSBTAG00000050420	-0.447
18	57599453	57640654	MSTRG.11246.3	18	57664643	57668067	ENSBTAG00000035868	-0.5227
18	57599453	57640654	MSTRG.11246.3	18	57688886	57688965	ENSBTAG00000029918	-0.2251
18	57599453	57640654	MSTRG.11246.3	18	57689045	57689153	ENSBTAG00000029880	-0.1573
18	57599453	57640654	MSTRG.11246.3	18	57689557	57689642	ENSBTAG00000029844	-0.2482
18	57599453	57640654	MSTRG.11246.3	18	57689833	57699513	ENSBTAG00000048204	-0.0944
18	57599453	57640654	MSTRG.11246.3	18	57552574	57558604	ENSBTAG00000023365	-0.1253
18	57599453	57640654	MSTRG.11246.3	18	57565772	57600633	ENSBTAG00000045880	-0.6696
18	57599453	57640654	MSTRG.11246.3	18	57596844	57625017	ENSBTAG00000050510	-0.6139
18	57599453	57640654	MSTRG.11246.3	18	57637619	57641293	ENSBTAG00000019227	-0.7805
18	57599453	57640654	MSTRG.11246.3	18	57702748	57711801	ENSBTAG00000017672	-0.1166
18	57624185	57641041	MSTRG.11247.1	18	57527731	57530481	ENSBTAG00000053414	-0.1122
18	57624185	57641041	MSTRG.11247.1	18	57531832	57538880	ENSBTAG00000040603	-0.0944
18	57624185	57641041	MSTRG.11247.1	18	57658806	57662276	ENSBTAG00000050420	-0.3295
18	57624185	57641041	MSTRG.11247.1	18	57664643	57668067	ENSBTAG00000035868	-0.3661
18	57624185	57641041	MSTRG.11247.1	18	57688886	57688965	ENSBTAG00000029918	-0.2239
18	57624185	57641041	MSTRG.11247.1	18	57689045	57689153	ENSBTAG00000029880	-0.1642
18	57624185	57641041	MSTRG.11247.1	18	57689557	57689642	ENSBTAG00000029844	-0.2833
18	57624185	57641041	MSTRG.11247.1	18	57689833	57699513	ENSBTAG00000048204	-0.136
18	57624185	57641041	MSTRG.11247.1	18	57552574	57558604	ENSBTAG00000023365	-0.1628
18	57624185	57641041	MSTRG.11247.1	18	57565772	57600633	ENSBTAG00000045880	-0.6077
18	57624185	57641041	MSTRG.11247.1	18	57596844	57625017	ENSBTAG00000050510	-124.34
18	57624185	57641041	MSTRG.11247.1	18	57637619	57641293	ENSBTAG00000019227	-2.0597
18	57624185	57641041	MSTRG.11247.1	18	57702748	57711801	ENSBTAG00000017672	-0.1506
18	59391349	59414228	ENSBTAT00000079083	18	59296039	59302657	ENSBTAG00000050359	-0.0304
18	59391349	59414228	ENSBTAT00000079083	18	59354795	59356054	ENSBTAG00000051367	-0.0318
18	59391349	59414228	ENSBTAT00000079083	18	59375765	59378104	ENSBTAG00000011844	-0.0278
18	59391349	59414228	ENSBTAT00000079083	18	59444868	59447261	ENSBTAG00000054322	-0.0354
18	59391349	59414228	ENSBTAT00000079083	18	59391349	59414228	ENSBTAG00000049640	-0.06
18	62972479	63167258	MSTRG.11512.1	18	62888724	62890331	ENSBTAG00000011693	-0.1301
18	62972479	63167258	MSTRG.11512.1	18	62891327	62891788	ENSBTAG00000045989	-0.1386
18	62972479	63167258	MSTRG.11512.1	18	62892627	62897574	ENSBTAG00000052741	-0.1131
18	62972479	63167258	MSTRG.11512.1	18	62917599	62924121	ENSBTAG00000050536	-0.2057
18	62972479	63167258	MSTRG.11512.1	18	62937680	62942083	ENSBTAG00000048420	-0.0816
18	62972479	63167258	MSTRG.11512.1	18	62970281	62974443	ENSBTAG00000038797	-0.5796
18	62972479	63167258	MSTRG.11512.1	18	63165062	63168770	ENSBTAG00000049178	-0.1387
18	62972479	63167258	MSTRG.11512.1	18	63196980	63204349	ENSBTAG00000006487	-0.0888
18	62972479	63167258	MSTRG.11512.1	18	63227989	63238070	ENSBTAG00000020062	-0.1107
18	62972479	63167258	MSTRG.11512.1	18	63238408	63241746	ENSBTAG00000023333	-0.089
18	62972479	63167258	MSTRG.11512.1	18	63260500	63271920	ENSBTAG00000007757	-0.099
18	62972479	63167258	MSTRG.11512.1	18	62862296	62875689	ENSBTAG00000003470	-0.0927
18	62972479	63167258	MSTRG.11512.1	18	62878755	62888679	ENSBTAG00000011689	-0.1093
18	62972479	63167258	MSTRG.11512.1	18	62945785	62948849	ENSBTAG00000004043	-0.5779
18	62972479	63167258	MSTRG.11512.1	18	63209077	63213014	ENSBTAG00000006486	-0.1273
18	62972479	63167258	MSTRG.11512.1	18	63213542	63227739	ENSBTAG00000015908	-0.1192
18	62972479	63167258	MSTRG.11512.1	18	63241718	63257591	ENSBTAG00000014900	-0.1235
19	39497182	39498526	MSTRG.12547.1	19	39431968	39435985	ENSBTAG00000044056	-0.0482
19	39497182	39498526	MSTRG.12547.1	19	39438637	39443096	ENSBTAG00000003229	-0.0514
19	39497182	39498526	MSTRG.12547.1	19	39440703	39440835	ENSBTAG00000045022	-0.1529
19	39497182	39498526	MSTRG.12547.1	19	39442137	39442272	ENSBTAG00000043359	-0.1591
19	39497182	39498526	MSTRG.12547.1	19	39452025	39452083	ENSBTAG00000053252	-0.147
19	39497182	39498526	MSTRG.12547.1	19	39511265	39512249	ENSBTAG00000054142	-0.0601
19	39497182	39498526	MSTRG.12547.1	19	39557472	39561640	ENSBTAG00000048429	-0.059
19	39497182	39498526	MSTRG.12547.1	19	39383537	39403756	ENSBTAG00000030591	-0.0732
19	39497182	39498526	MSTRG.12547.1	19	39454627	39495001	ENSBTAG00000030587	-0.0594
19	39497182	39498526	MSTRG.12547.1	19	39504400	39530964	ENSBTAG00000024983	-0.0346
19	39497182	39498526	MSTRG.12547.1	19	39590711	39657423	ENSBTAG00000019347	-0.0711
19	48226330	48243645	MSTRG.12836.2	19	48132030	48135645	ENSBTAG00000044204	-0.0501
19	48226330	48243645	MSTRG.12836.2	19	48140003	48192876	ENSBTAG00000004770	-0.0538
19	48226330	48243645	MSTRG.12836.2	19	48234945	48261678	ENSBTAG00000055302	-0.0427
19	48226330	48243645	MSTRG.12836.2	19	48273414	48350809	ENSBTAG00000016799	-0.0418
19	48226330	48243645	MSTRG.12836.2	19	48205013	48254361	ENSBTAG00000019432	-0.0505
19	56816326	56846862	MSTRG.13184.1	19	56672776	56740010	ENSBTAG00000008092	-0.0669
19	56816326	56846862	MSTRG.13184.1	19	56700260	56719162	ENSBTAG00000002773	-0.0754
19	56816326	56846862	MSTRG.13184.1	19	56769589	56781204	ENSBTAG00000053365	-0.133
19	56816326	56846862	MSTRG.13184.1	19	56811205	56847041	ENSBTAG00000024901	-0.7048
19	56816326	56846862	MSTRG.13184.1	19	56866880	56875156	ENSBTAG00000050726	-0.1957
19	56816326	56846862	MSTRG.13184.1	19	56900173	56913469	ENSBTAG00000052102	-0.0953
19	56816326	56846862	MSTRG.13184.1	19	56935114	56953144	ENSBTAG00000000812	-0.0829
19	56816326	56846862	MSTRG.13184.1	19	56883894	56894884	ENSBTAG00000008328	-0.5019
2	25324306	25353276	MSTRG.13537.1	2	25293929	25294171	ENSBTAG00000052085	-0.1002
2	25324306	25353276	MSTRG.13537.1	2	25270780	25365912	ENSBTAG00000049842	-0.1116
2	25324306	25353276	MSTRG.13537.1	2	25392971	25450609	ENSBTAG00000006918	-0.0505
2	125232962	125264958	MSTRG.14478.1	2	125145420	125147786	ENSBTAG00000006342	-0.0523
2	125232962	125264958	MSTRG.14478.1	2	125184421	125184885	ENSBTAG00000054543	-0.0479
2	125232962	125264958	MSTRG.14478.1	2	125150751	125171158	ENSBTAG00000018385	-0.037
2	125232962	125264958	MSTRG.14478.1	2	125201951	125229055	ENSBTAG00000027051	-0.0623
2	125232962	125264958	MSTRG.14478.1	2	125249517	125390286	ENSBTAG00000043989	-0.0514
20	71962954	71965229	MSTRG.15298.1	20	71927027	71928602	ENSBTAG00000048135	-0.147
20	71962954	71965229	MSTRG.15298.1	20	71944313	71950871	ENSBTAG00000047632	-0.0952
20	71962954	71965229	MSTRG.15298.1	20	71902799	71910531	ENSBTAG00000055240	-0.0863
20	71962954	71965229	MSTRG.15298.1	20	71943352	71965884	ENSBTAG00000047700	-0.591
21	66757	198600	MSTRG.15334.1	21	67102	78036	ENSBTAG00000001219	-0.0816
21	66757	198600	MSTRG.15334.1	21	126370	129667	ENSBTAG00000051751	-0.1144
21	66757	198600	MSTRG.15334.1	21	198678	206914	ENSBTAG00000048049	-0.1001
21	66757	198600	MSTRG.15334.1	21	247253	256180	ENSBTAG00000001213	-0.081
21	66757	198600	MSTRG.15334.1	21	270031	274238	ENSBTAG00000046076	-0.0971
21	66757	198600	MSTRG.15334.1	21	290615	292470	ENSBTAG00000048048	-0.077
21	66757	198600	MSTRG.15334.1	21	21650	78036	ENSBTAG00000050723	-0.1053
21	66757	198600	MSTRG.15334.1	21	55598	65630	ENSBTAG00000051008	-0.1102
21	66757	198600	MSTRG.15334.1	21	277312	278957	ENSBTAG00000054702	-0.1155
21	19648227	19649150	MSTRG.15435.1	21	19630064	19632205	ENSBTAG00000048516	-0.0558
21	19648227	19649150	MSTRG.15435.1	21	19648667	19650107	ENSBTAG00000050172	-0.4286
21	19648227	19649150	MSTRG.15435.1	21	19715966	19720349	ENSBTAG00000045929	-0.0641
21	19648227	19649150	MSTRG.15435.1	21	19591620	19601252	ENSBTAG00000017632	-0.0942
21	19648227	19649150	MSTRG.15435.1	21	19607426	19625071	ENSBTAG00000014762	-0.0792
21	19648227	19649150	MSTRG.15435.1	21	19678771	19771221	ENSBTAG00000001308	-0.0579
21	64299174	64308341	ENSBTAT00000078618	21	64299174	64308341	ENSBTAG00000051901	-0.078
21	64299174	64308341	ENSBTAT00000078618	21	64193536	64290496	ENSBTAG00000018019	-0.1067
21	67787722	67826034	MSTRG.16048.1	21	67747897	67754089	ENSBTAG00000049466	-0.1275
21	67787722	67826034	MSTRG.16048.1	21	67776078	67776196	ENSBTAG00000051925	-0.1944
21	67787722	67826034	MSTRG.16048.1	21	67816188	67826211	ENSBTAG00000035995	-1.1772
21	67787722	67826034	MSTRG.16048.1	21	67884902	67885504	ENSBTAG00000047319	-0.1759
21	67787722	67826034	MSTRG.16048.1	21	67777864	67787794	ENSBTAG00000049333	-46.055
21	67787722	67826034	MSTRG.16048.1	21	67903237	67913605	ENSBTAG00000052022	-0.123
21	67787722	67826034	MSTRG.16048.1	21	67623262	67721124	ENSBTAG00000016456	-0.1353
21	67787722	67826034	MSTRG.16048.1	21	67763709	67772885	ENSBTAG00000026893	-0.1502
22	56120999	56128327	MSTRG.16824.2	22	56057993	56058069	ENSBTAG00000045027	-0.1698
22	56120999	56128327	MSTRG.16824.2	22	56108343	56108469	ENSBTAG00000043932	-0.2037
22	56120999	56128327	MSTRG.16824.2	22	56110831	56110892	ENSBTAG00000053693	-0.2335
22	56120999	56128327	MSTRG.16824.2	22	56134781	56182636	ENSBTAG00000001814	-0.1003
22	56120999	56128327	MSTRG.16824.2	22	56187762	56218695	ENSBTAG00000001812	-0.0831
22	56120999	56128327	MSTRG.16824.2	22	55948231	56101053	ENSBTAG00000006614	-0.0788
22	56120999	56128327	MSTRG.16824.2	22	56225120	56231448	ENSBTAG00000001310	-0.1057
23	25583957	25637968	MSTRG.17405.1	23	25485248	25485519	ENSBTAG00000045034	-0.0771
23	25583957	25637968	MSTRG.17405.1	23	25583083	25589209	ENSBTAG00000009656	-0.6285
23	25583957	25637968	MSTRG.17405.1	23	25691259	25695296	ENSBTAG00000037605	-0.7618
23	25583957	25637968	MSTRG.17405.1	23	25723715	25735337	ENSBTAG00000013919	-0.1264
23	25583957	25637968	MSTRG.17405.1	23	25607502	25622150	ENSBTAG00000021077	-0.1307
23	25583957	25637968	MSTRG.17405.1	23	25636255	25643878	ENSBTAG00000038128	-5.4042
23	25583957	25637968	MSTRG.17405.1	23	25672686	25680506	ENSBTAG00000019588	-0.1601
23	27833377	27945595	MSTRG.17684.3	23	27743849	27746134	ENSBTAG00000014491	-0.0724
23	27833377	27945595	MSTRG.17684.3	23	27756575	27760332	ENSBTAG00000045577	-0.101
23	27833377	27945595	MSTRG.17684.3	23	27796195	27797556	ENSBTAG00000031913	-0.0759
23	27833377	27945595	MSTRG.17684.3	23	27828888	27829325	ENSBTAG00000031905	-0.0787
23	27833377	27945595	MSTRG.17684.3	23	27830623	27830699	ENSBTAG00000054754	-0.3019
23	27833377	27945595	MSTRG.17684.3	23	27842117	27849003	ENSBTAG00000010166	-0.1057
23	27833377	27945595	MSTRG.17684.3	23	27871206	27875056	ENSBTAG00000012208	-0.7076
23	27833377	27945595	MSTRG.17684.3	23	27953265	27961282	ENSBTAG00000053433	-0.0915
23	27833377	27945595	MSTRG.17684.3	23	27988581	27992408	ENSBTAG00000014435	-0.0827
23	27833377	27945595	MSTRG.17684.3	23	28006091	28007631	ENSBTAG00000025531	-0.0728
23	27833377	27945595	MSTRG.17684.3	23	28021400	28025613	ENSBTAG00000021721	-0.0882
23	27833377	27945595	MSTRG.17684.3	23	28029202	28030328	ENSBTAG00000004539	-0.0931
23	27833377	27945595	MSTRG.17684.3	23	27732075	27742916	ENSBTAG00000014492	-0.1227
23	27833377	27945595	MSTRG.17684.3	23	27748035	27761676	ENSBTAG00000014490	-0.0897
23	27833377	27945595	MSTRG.17684.3	23	27829737	27836725	ENSBTAG00000005182	-0.7122
23	27833377	27945595	MSTRG.17684.3	23	27841095	27913198	ENSBTAG00000054342	-0.0908
23	27833377	27945595	MSTRG.17684.3	23	27896902	27905422	ENSBTAG00000001476	-0.9737
23	27833377	27945595	MSTRG.17684.3	23	27982798	27987297	ENSBTAG00000021111	-0.1032
23	27833377	27945595	MSTRG.17684.3	23	27992754	28004146	ENSBTAG00000014434	-0.0967
23	27833377	27945595	MSTRG.17684.3	23	27894420	27944257	ENSBTAG00000051047	-0.1084
23	27833377	27945595	MSTRG.17684.3	23	27943564	28059869	ENSBTAG00000007075	-0.6164
23	28527222	28723806	MSTRG.17722.1	23	28451481	28453766	ENSBTAG00000050907	-0.1624
23	28527222	28723806	MSTRG.17722.1	23	28492098	28492531	ENSBTAG00000001477	-0.1238
23	28527222	28723806	MSTRG.17722.1	23	28493346	28505219	ENSBTAG00000038619	-0.1012
23	28527222	28723806	MSTRG.17722.1	23	28525598	28527983	ENSBTAG00000005146	-0.8022
23	28527222	28723806	MSTRG.17722.1	23	28548781	28553089	ENSBTAG00000019386	-0.7347
23	28527222	28723806	MSTRG.17722.1	23	28663713	28667379	ENSBTAG00000020116	-0.8535
23	28527222	28723806	MSTRG.17722.1	23	28677524	28686666	ENSBTAG00000037421	-0.1137
23	28527222	28723806	MSTRG.17722.1	23	28720245	28720305	ENSBTAG00000054323	-0.2031
23	28527222	28723806	MSTRG.17722.1	23	28741064	28750116	ENSBTAG00000051089	-0.1315
23	28527222	28723806	MSTRG.17722.1	23	28803215	28813526	ENSBTAG00000007532	-0.1761
23	28527222	28723806	MSTRG.17722.1	23	28420981	28428768	ENSBTAG00000025516	-0.1639
23	28527222	28723806	MSTRG.17722.1	23	28456600	28465409	ENSBTAG00000007643	-0.1343
23	28527222	28723806	MSTRG.17722.1	23	28516280	28524677	ENSBTAG00000053664	-0.09
23	28527222	28723806	MSTRG.17722.1	23	28720501	28724399	ENSBTAG00000002069	-2.0397
23	28527222	28723806	MSTRG.17722.1	23	28777770	28787696	ENSBTAG00000035744	-0.1387
23	28527222	28723806	MSTRG.17722.1	23	28816417	28825181	ENSBTAG00000007530	-0.1273
23	28549758	28620541	MSTRG.17682.40	23	28451481	28453766	ENSBTAG00000050907	-0.1204
23	28549758	28620541	MSTRG.17682.40	23	28492098	28492531	ENSBTAG00000001477	-0.1525
23	28549758	28620541	MSTRG.17682.40	23	28493346	28505219	ENSBTAG00000038619	-0.7478
23	28549758	28620541	MSTRG.17682.40	23	28525598	28527983	ENSBTAG00000005146	-0.4976
23	28549758	28620541	MSTRG.17682.40	23	28548781	28553089	ENSBTAG00000019386	-0.9523
23	28549758	28620541	MSTRG.17682.40	23	28663713	28667379	ENSBTAG00000020116	-0.8408
23	28549758	28620541	MSTRG.17682.40	23	28677524	28686666	ENSBTAG00000037421	-0.0944
23	28549758	28620541	MSTRG.17682.40	23	28720245	28720305	ENSBTAG00000054323	-0.1744
23	28549758	28620541	MSTRG.17682.40	23	28456600	28465409	ENSBTAG00000007643	-0.0932
23	28549758	28620541	MSTRG.17682.40	23	28516280	28524677	ENSBTAG00000053664	-0.0743
23	28549758	28620541	MSTRG.17682.40	23	28720501	28724399	ENSBTAG00000002069	-0.8228
23	28620081	28723325	MSTRG.17682.47	23	28525598	28527983	ENSBTAG00000005146	-0.195
23	28620081	28723325	MSTRG.17682.47	23	28548781	28553089	ENSBTAG00000019386	-0.3183
23	28620081	28723325	MSTRG.17682.47	23	28663713	28667379	ENSBTAG00000020116	-0.3365
23	28620081	28723325	MSTRG.17682.47	23	28677524	28686666	ENSBTAG00000037421	-0.0437
23	28620081	28723325	MSTRG.17682.47	23	28720245	28720305	ENSBTAG00000054323	-0.3405
23	28620081	28723325	MSTRG.17682.47	23	28741064	28750116	ENSBTAG00000051089	-0.0376
23	28620081	28723325	MSTRG.17682.47	23	28803215	28813526	ENSBTAG00000007532	-0.0632
23	28620081	28723325	MSTRG.17682.47	23	28516280	28524677	ENSBTAG00000053664	-0.0387
23	28620081	28723325	MSTRG.17682.47	23	28720501	28724399	ENSBTAG00000002069	-0.316
23	28620081	28723325	MSTRG.17682.47	23	28777770	28787696	ENSBTAG00000035744	-0.0557
23	28620081	28723325	MSTRG.17682.47	23	28816417	28825181	ENSBTAG00000007530	-0.0496
3	11914965	12022568	MSTRG.21843.1	3	11914670	11919678	ENSBTAG00000039993	-0.8403
3	11914965	12022568	MSTRG.21843.1	3	12079228	12082762	ENSBTAG00000038263	-0.0681
3	11914965	12022568	MSTRG.21843.1	3	11858601	11863244	ENSBTAG00000054063	-0.0624
3	11914965	12022568	MSTRG.21843.1	3	12021859	12154133	ENSBTAG00000024960	-0.6589
4	31551687	31554228	ENSBTAT00000072688	4	31551687	31554228	ENSBTAG00000053905	-0.3301
4	31551687	31554228	ENSBTAT00000072688	4	31553706	31553778	ENSBTAG00000043519	-0.1443
4	31551687	31554228	ENSBTAT00000072688	4	31570207	31570769	ENSBTAG00000033806	-0.1031
4	31551687	31554228	ENSBTAT00000072688	4	31520444	31527812	ENSBTAG00000051150	-0.0879
4	31551687	31554228	ENSBTAT00000072688	4	31618071	31751438	ENSBTAG00000004575	-0.0854
4	31551687	31554228	ENSBTAT00000072688	4	31454749	31459131	ENSBTAG00000014921	-0.0932
4	82534038	82557316	MSTRG.24070.1	4	82533901	82573389	ENSBTAG00000000144	-0.1098
4	82534038	82557316	MSTRG.24070.1	4	82638575	82641187	ENSBTAG00000053474	-0.0475
4	82534038	82557316	MSTRG.24070.1	4	82295679	82507550	ENSBTAG00000031967	-0.0643
4	105673249	105673626	MSTRG.24438.1	4	105597508	105599525	ENSBTAG00000053682	-0.0959
4	105673249	105673626	MSTRG.24438.1	4	105602813	105603924	ENSBTAG00000051786	-0.1539
4	105673249	105673626	MSTRG.24438.1	4	105612950	105623563	ENSBTAG00000052008	-0.1147
4	105673249	105673626	MSTRG.24438.1	4	105625076	105625570	ENSBTAG00000048597	-0.1289
4	105673249	105673626	MSTRG.24438.1	4	105641093	105643574	ENSBTAG00000049810	-0.1155
4	105673249	105673626	MSTRG.24438.1	4	105653052	105654500	ENSBTAG00000050745	-0.104
4	105673249	105673626	MSTRG.24438.1	4	105683193	105683751	ENSBTAG00000040387	-0.1511
4	105673249	105673626	MSTRG.24438.1	4	105690050	105692446	ENSBTAG00000048904	-0.0977
4	105673249	105673626	MSTRG.24438.1	4	105701549	105703934	ENSBTAG00000053109	-0.0832
4	105673249	105673626	MSTRG.24438.1	4	105713214	105714765	ENSBTAG00000049231	-0.0972
4	105673249	105673626	MSTRG.24438.1	4	105716615	105719522	ENSBTAG00000050211	-0.1204
4	105673249	105673626	MSTRG.24438.1	4	105721902	105722630	ENSBTAG00000039559	-0.142
4	105673249	105673626	MSTRG.24438.1	4	105738228	105739828	ENSBTAG00000053458	-0.1134
4	105673249	105673626	MSTRG.24438.1	4	105743549	105744496	ENSBTAG00000049622	-0.1362
4	105673249	105673626	MSTRG.24438.1	4	105767865	105769138	ENSBTAG00000051811	-0.0898
4	105673249	105673626	MSTRG.24438.1	4	105629381	105646094	ENSBTAG00000050773	-0.0878
4	111758120	111785171	ENSBTAT00000073383	4	111679768	111747150	ENSBTAG00000052473	-0.0728
4	111758120	111785171	ENSBTAT00000073383	4	111758120	111785171	ENSBTAG00000051633	-0.0973
4	111784815	111785133	MSTRG.24334.1	4	111679768	111747150	ENSBTAG00000052473	-0.1203
4	111784815	111785133	MSTRG.24334.1	4	111758120	111785171	ENSBTAG00000051633	-1.9713
4	113308734	113314341	MSTRG.24410.1	4	113233116	113240464	ENSBTAG00000054649	-0.0494
4	113308734	113314341	MSTRG.24410.1	4	113314340	113317506	ENSBTAG00000037510	-0.1135
4	113308734	113314341	MSTRG.24410.1	4	113349198	113356352	ENSBTAG00000000715	-0.1657
4	113308734	113314341	MSTRG.24410.1	4	113400403	113408319	ENSBTAG00000016766	-0.0501
4	113308734	113314341	MSTRG.24410.1	4	113403220	113403350	ENSBTAG00000028860	-0.201
4	113308734	113314341	MSTRG.24410.1	4	113262253	113268350	ENSBTAG00000050052	-0.0492
4	113308734	113314341	MSTRG.24410.1	4	113276469	113287212	ENSBTAG00000008550	-0.0322
4	113308734	113314341	MSTRG.24410.1	4	113328043	113338736	ENSBTAG00000004894	-0.1697
4	113308734	113314341	MSTRG.24410.1	4	113407642	113413255	ENSBTAG00000012078	-0.0622
5	75621703	75626074	MSTRG.25480.1	5	75635774	75637042	ENSBTAG00000008910	-0.0566
5	75621703	75626074	MSTRG.25480.1	5	75672810	75672872	ENSBTAG00000045421	-0.2383
5	75621703	75626074	MSTRG.25480.1	5	75550213	75591439	ENSBTAG00000016345	-0.0845
5	75621703	75626074	MSTRG.25480.1	5	75656456	75673313	ENSBTAG00000011043	-0.0491
5	75621703	75626074	MSTRG.25480.1	5	75703658	75734563	ENSBTAG00000014237	-0.0518
5	75621703	75626074	MSTRG.25480.1	5	75616456	75629565	ENSBTAG00000008074	-0.0762
5	75621703	75626074	MSTRG.25480.1	5	75494237	75529894	ENSBTAG00000032152	-0.0556
5	102909157	103028440	MSTRG.25830.1	5	102892712	102893341	ENSBTAG00000050301	-0.095
5	102909157	103028440	MSTRG.25830.1	5	102975552	102976160	ENSBTAG00000051940	-0.096
5	102909157	103028440	MSTRG.25830.1	5	102768087	102819373	ENSBTAG00000049861	-0.575
5	102909157	103028440	MSTRG.25830.1	5	102831822	102863546	ENSBTAG00000039256	-0.5622
5	102909157	103028440	MSTRG.25830.1	5	102915951	103003566	ENSBTAG00000050749	-0.2499
5	102909157	103028440	MSTRG.25830.1	5	103022590	103086215	ENSBTAG00000054245	-1.2736
5	102981205	103062755	MSTRG.25833.1	5	102892712	102893341	ENSBTAG00000050301	-0.094
5	102981205	103062755	MSTRG.25833.1	5	102975552	102976160	ENSBTAG00000051940	-0.0648
5	102981205	103062755	MSTRG.25833.1	5	102915951	103003566	ENSBTAG00000050749	-1.1107
5	102981205	103062755	MSTRG.25833.1	5	103022590	103086215	ENSBTAG00000054245	-6.3578
5	116171486	116173775	MSTRG.26173.1	5	116028707	116169393	ENSBTAG00000009351	-0.0275
5	116171486	116173775	MSTRG.26173.1	5	116230309	116284408	ENSBTAG00000048365	-0.0435
7	2626394	2632096	MSTRG.27268.2	7	2542859	2546341	ENSBTAG00000019667	-0.1526
7	2626394	2632096	MSTRG.27268.2	7	2573114	2573494	ENSBTAG00000053467	-0.1086
7	2626394	2632096	MSTRG.27268.2	7	2573757	2575265	ENSBTAG00000037964	-0.1192
7	2626394	2632096	MSTRG.27268.2	7	2590769	2591179	ENSBTAG00000055153	-0.1205
7	2626394	2632096	MSTRG.27268.2	7	2624069	2631337	ENSBTAG00000018673	-0.3502
7	2626394	2632096	MSTRG.27268.2	7	2653256	2653810	ENSBTAG00000007820	-0.1882
7	2626394	2632096	MSTRG.27268.2	7	2536232	2539641	ENSBTAG00000052690	-0.1128
7	2626394	2632096	MSTRG.27268.2	7	2632097	2640136	ENSBTAG00000039246	-0.1847
7	2626394	2632096	MSTRG.27268.2	7	2685793	2703542	ENSBTAG00000040028	-0.1532
8	44357523	44361071	MSTRG.29302.2	8	44357513	44363324	ENSBTAG00000033122	-0.3283
8	44357523	44361071	MSTRG.29302.2	8	44298705	44344643	ENSBTAG00000000269	-0.0919
8	44357523	44361071	MSTRG.29302.2	8	44402473	44612836	ENSBTAG00000033190	-0.1387
8	44357523	44361071	MSTRG.29302.2	8	44032278	44271335	ENSBTAG00000002190	-0.1195
9	95379332	95397088	ENSBTAT00000070739	9	95347831	95348106	ENSBTAG00000046120	-0.0588
9	95379332	95397088	ENSBTAT00000070739	9	95298134	95338541	ENSBTAG00000005955	-0.0825
9	95379332	95397088	ENSBTAT00000070739	9	95362987	95372456	ENSBTAG00000031701	-0.0819
9	95379332	95397088	ENSBTAT00000070739	9	95379332	95397088	ENSBTAG00000049040	-0.1227
9	95379332	95397088	ENSBTAT00000070739	9	95479831	95591689	ENSBTAG00000003938	-0.0935
9	95379332	95397088	ENSBTAT00000070739	9	95399737	95436559	ENSBTAG00000050924	-0.067
MT	8132	8836	MSTRG.31060.1	MT	364	430	ENSBTAG00000043548	-0.1647
MT	8132	8836	MSTRG.31060.1	MT	431	1385	ENSBTAG00000043567	-0.0392
MT	8132	8836	MSTRG.31060.1	MT	1386	1452	ENSBTAG00000043562	-0.1345
MT	8132	8836	MSTRG.31060.1	MT	1453	3023	ENSBTAG00000043570	-0.0455
MT	8132	8836	MSTRG.31060.1	MT	3024	3098	ENSBTAG00000043555	-0.1419
MT	8132	8836	MSTRG.31060.1	MT	3101	4056	ENSBTAG00000043558	-0.0464
MT	8132	8836	MSTRG.31060.1	MT	4057	4125	ENSBTAG00000043575	-0.1077
MT	8132	8836	MSTRG.31060.1	MT	4123	4194	ENSBTAG00000043565	-0.1291
MT	8132	8836	MSTRG.31060.1	MT	4197	4265	ENSBTAG00000043549	-0.1309
MT	8132	8836	MSTRG.31060.1	MT	4266	5307	ENSBTAG00000043571	-0.052
MT	8132	8836	MSTRG.31060.1	MT	5308	5374	ENSBTAG00000043579	-0.171
MT	8132	8836	MSTRG.31060.1	MT	5376	5444	ENSBTAG00000043547	-0.133
MT	8132	8836	MSTRG.31060.1	MT	5446	5518	ENSBTAG00000043573	-0.1242
MT	8132	8836	MSTRG.31060.1	MT	5551	5617	ENSBTAG00000043557	-0.168
MT	8132	8836	MSTRG.31060.1	MT	5618	5685	ENSBTAG00000043580	-0.146
MT	8132	8836	MSTRG.31060.1	MT	5687	7231	ENSBTAG00000043561	-0.0434
MT	8132	8836	MSTRG.31060.1	MT	7229	7299	ENSBTAG00000043545	-0.119
MT	8132	8836	MSTRG.31060.1	MT	7304	7372	ENSBTAG00000043574	-0.1368
MT	8132	8836	MSTRG.31060.1	MT	7374	8057	ENSBTAG00000043556	-0.0449
MT	8132	8836	MSTRG.31060.1	MT	8061	8127	ENSBTAG00000043576	-0.1135
MT	8132	8836	MSTRG.31060.1	MT	8129	8329	ENSBTAG00000043564	-97.295
MT	8132	8836	MSTRG.31060.1	MT	8290	8970	ENSBTAG00000043584	-0.5862
MT	8132	8836	MSTRG.31060.1	MT	8970	9750	ENSBTAG00000043560	-0.0409
MT	8132	8836	MSTRG.31060.1	MT	9754	9822	ENSBTAG00000043554	-0.1673
MT	8132	8836	MSTRG.31060.1	MT	9823	10168	ENSBTAG00000043568	-0.0488
MT	8132	8836	MSTRG.31060.1	MT	10170	10238	ENSBTAG00000043552	-0.073
MT	8132	8836	MSTRG.31060.1	MT	10239	10535	ENSBTAG00000043559	-0.0611
MT	8132	8836	MSTRG.31060.1	MT	10529	11906	ENSBTAG00000043577	-0.0465
MT	8132	8836	MSTRG.31060.1	MT	11907	11976	ENSBTAG00000043544	-0.1241
MT	8132	8836	MSTRG.31060.1	MT	11977	12036	ENSBTAG00000043551	-0.1564
MT	8132	8836	MSTRG.31060.1	MT	12038	12108	ENSBTAG00000043566	-0.1398
MT	8132	8836	MSTRG.31060.1	MT	12109	13929	ENSBTAG00000043563	-0.0411
MT	8132	8836	MSTRG.31060.1	MT	13913	14440	ENSBTAG00000043546	-0.0339
MT	8132	8836	MSTRG.31060.1	MT	14441	14509	ENSBTAG00000043583	-0.1952
MT	8132	8836	MSTRG.31060.1	MT	14514	15653	ENSBTAG00000043550	-0.044
MT	8132	8836	MSTRG.31060.1	MT	15658	15726	ENSBTAG00000043572	-0.1844
MT	8132	8836	MSTRG.31060.1	MT	15726	15791	ENSBTAG00000043582	-0.087
NKLS02001214.1	135708	193210	MSTRG.31162.1	NKLS02001214.1	43309	43593	ENSBTAG00000048889	-0.0455
NKLS02001214.1	135708	193210	MSTRG.31162.1	NKLS02001214.1	59457	60581	ENSBTAG00000048738	-0.102
NKLS02001214.1	135708	193210	MSTRG.31162.1	NKLS02001214.1	181050	181820	ENSBTAG00000053426	-0.0784
NKLS02001214.1	135708	193210	MSTRG.31162.1	NKLS02001214.1	215336	215944	ENSBTAG00000052320	-0.0837
NKLS02001214.1	135708	193210	MSTRG.31162.1	NKLS02001214.1	218270	219343	ENSBTAG00000052502	-0.1197
NKLS02001214.1	135708	193210	MSTRG.31162.1	NKLS02001214.1	231539	232066	ENSBTAG00000053630	-0.0924
NKLS02001214.1	135708	193210	MSTRG.31162.1	NKLS02001214.1	68403	121831	ENSBTAG00000050711	-0.1012
X	119014922	119015369	MSTRG.32396.1	X	118973583	118979594	ENSBTAG00000006384	-0.0685
X	119014922	119015369	MSTRG.32396.1	X	119014567	119015361	ENSBTAG00000006383	-0.597
X	119014922	119015369	MSTRG.32396.1	X	119016521	119020244	ENSBTAG00000006380	-0.0727
X	119014922	119015369	MSTRG.32396.1	X	119111685	119149285	ENSBTAG00000007730	-0.1043
X	130603783	130615301	ENSBTAT00000087159	X	130698907	130701055	ENSBTAG00000038488	-0.0455
X	130603783	130615301	ENSBTAT00000087159	X	130603783	130615301	ENSBTAG00000048527	-0.0707

[truncated: 5 more sheets: Table S11, Table S12, Table S13, Table S14, Table S15]
